# Supplementary material for: Seven new species of the Rhodocybe– Clitopilus clade (Entolomataceae, Agaricales) from Northeast China
Source: MycoKeys. 2026 May 21;132:273–306. doi: 10.3897/mycokeys.132.181204 (PMC13220051; doi:10.3897/mycokeys.132.181204)
Supplement: XML Treatment for Clitopilus fraxinicola [file mycokeys.132.181204-treatment1.xml]

<!DOCTYPE tp:taxon-treatment
  PUBLIC "-//TaxonX//DTD Taxonomic Treatment Publishing DTD v0 20100105//EN" "tax-treatment-NSO.dtd">
<tp:taxon-treatment xmlns:tp="http://www.plazi.org/taxpub"><tp:treatment-meta><kwd-group><label>Taxon classification</label><kwd>
                <named-content content-type="kingdom">Fungi</named-content>
              </kwd><kwd>
                <named-content content-type="order">Agaricales</named-content>
              </kwd><kwd>
                <named-content content-type="family">Entolomataceae</named-content>
              </kwd></kwd-group><mixed-citation publication-type="journal"><person-group><name><surname>Zhang</surname><given-names>Tian-Yu</given-names></name><name><surname>Bau</surname><given-names>Tolgor</given-names></name></person-group><article-title>Seven new species of the <italic><tp:taxon-name><tp:taxon-name-part taxon-name-part-type="genus" reg="Rhodocybe">Rhodocybe</tp:taxon-name-part></tp:taxon-name></italic>– <italic><tp:taxon-name><tp:taxon-name-part taxon-name-part-type="genus" reg="Clitopilus">Clitopilus</tp:taxon-name-part></tp:taxon-name></italic> clade (<italic><tp:taxon-name><tp:taxon-name-part taxon-name-part-type="family" reg="Entolomataceae">Entolomataceae</tp:taxon-name-part></tp:taxon-name></italic>, <italic><tp:taxon-name><tp:taxon-name-part taxon-name-part-type="order" reg="Agaricales">Agaricales</tp:taxon-name-part></tp:taxon-name></italic>) from Northeast China</article-title><source>MycoKeys</source><day>21</day><month>05</month><year>2026</year><volume>132</volume><fpage>273</fpage><lpage>306</lpage><pub-id pub-id-type="doi">10.3897/mycokeys.132.181204</pub-id></mixed-citation></tp:treatment-meta><tp:nomenclature><tp:taxon-name><object-id xmlns:xlink="http://www.w3.org/1999/xlink" content-type="arpha" xlink:type="simple">9C12E3FC-95BF-56E0-A672-42AE8286C339</object-id>
                    		<tp:taxon-name-part taxon-name-part-type="genus" reg="Clitopilus">Clitopilus</tp:taxon-name-part> <tp:taxon-name-part taxon-name-part-type="species" reg="fraxinicola">fraxinicola</tp:taxon-name-part>
                    	
                    		<object-id xmlns:xlink="http://www.w3.org/1999/xlink" content-type="mycobank" xlink:type="simple">861194</object-id>
                    	</tp:taxon-name><tp:taxon-authority>T. Bau &amp; Tian Y. Zhang</tp:taxon-authority><tp:taxon-status xmlns:xlink="http://www.w3.org/1999/xlink" xlink:type="simple">sp. nov.</tp:taxon-status><xref ref-type="fig" rid="F2">Figs 2A</xref><xref ref-type="fig" rid="F2">, 2B</xref><xref ref-type="fig" rid="F5">, 5</xref></tp:nomenclature><tp:treatment-sec sec-type="Etymology"><title>Etymology.</title><p>The specific epithet “<italic>fraxinicola</italic>” is derived from Latin <italic>fraxinus</italic> (ash tree) and -<italic>cola</italic> (dweller), referring to its growth on decaying branches of the Manchurian ash (<italic><tp:taxon-name><tp:taxon-name-part taxon-name-part-type="genus" reg="Fraxinus">Fraxinus</tp:taxon-name-part> <tp:taxon-name-part taxon-name-part-type="species" reg="mandshurica">mandshurica</tp:taxon-name-part></tp:taxon-name></italic> Rupr.).</p></tp:treatment-sec><tp:treatment-sec sec-type="Holotype"><title>Holotype.</title><p>China. • Jilin Province, Jiaohe City, Qianjin Experimental Forest Farm, 16 June 2025, <named-content xmlns:xlink="http://www.w3.org/1999/xlink" content-type="dwc:verbatimCoordinates" xlink:type="simple">43°57'29"N, 127°42'39"E</named-content>, alt. 347 m, Tolgor Bau and Long-Hao Li <ext-link xmlns:xlink="http://www.w3.org/1999/xlink" xlink:href="LH2561602" ext-link-type="gen" xlink:type="simple">LH2561602</ext-link> (FJAU75563).</p></tp:treatment-sec><tp:treatment-sec sec-type="Diagnosis"><title>Diagnosis.</title><p>Basidiomata omphalinoid, signal white. Pileus centrally depressed; lamellae sparse; stipe central. Basidiospores subovoid to subfusiform with 6–8 longitudinal ridges. Gregarious on decaying branches of <italic><tp:taxon-name><tp:taxon-name-part taxon-name-part-type="genus" reg="Fraxinus">Fraxinus</tp:taxon-name-part> <tp:taxon-name-part taxon-name-part-type="species" reg="mandshurica">mandshurica</tp:taxon-name-part></tp:taxon-name></italic> in mixed forests.</p></tp:treatment-sec><tp:treatment-sec sec-type="Description"><title>Description.</title><p>Basidiomata omphalinoid. Pileus diameter 0.3–0.7 cm, initially hemispherical, later concave. When fresh, signal white (RAL 9003) to traffic white (RAL 9016); when dry, nearly white (RAL 1013). Pileus depressed at center, surface finely tomentose; margin entire, slightly incurved. Context thin, grayish white (RAL 9002); odor indistinct. Lamellae decurrent, white, sparse, unequally long. Stipe central, 0.7–2.1 cm long, 0.2 cm thick, subcylindrical, equal, solid, hyaline, signal white (RAL 9003), slightly curved in middle; surface smooth or finely tomentose; base with signal white (RAL 9003) mycelium.</p></tp:treatment-sec><tp:treatment-sec sec-type="Basidiospores"><title>Basidiospores.</title><p>[80/4/3] (5.9–)6.2–6.9–7.9(–8.3) × (3.2–)3.3–3.9–4.6(–4.9) µm, <italic>Q</italic> = 1.51–1.98, <italic>Q<sub>m</sub></italic> = 1.75 (± 0.12), hyaline, subovoid to subfusiform or fusiform in profile and face view, obscurely angled in polar view with 6–8 facets produced by obscure longitudinal ridges (often indistinct under the light microscope), with minute transverse folds visible under <abbrev xmlns:xlink="http://www.w3.org/1999/xlink" xlink:title="Scanning electron microscopy" xlink:type="simple">SEM</abbrev>. Basidia 18–25 × 6–8 µm, clavate, 4 (2)-sterigmata. Cheilocystidia and pleurocystidia absent. Hymenophoral trama subregular, composed of subcylindrical hyphae 4–7 µm wide. Pileipellis a cutis, composed of interwoven, cylindrical, hyaline hyphae 5–8 µm in diameter, terminal cells 12–29 × 4–7 μm, subcylindrical, hyaline. Stipitipellis composed of repent, cylindrical hyphae 4–11 µm in diameter, interspersed with erect, hyaline hyphae 4–6 µm in diameter; terminal cells 15–39 × 5–8 μm, subcylindrical, hyaline, apex slightly acute or inflated. Clamp connections absent in all tissues.</p><fig id="F2" position="float" orientation="portrait"><object-id xmlns:xlink="http://www.w3.org/1999/xlink" content-type="doi" xlink:type="simple">10.3897/mycokeys.132.181204.figure2</object-id><object-id xmlns:xlink="http://www.w3.org/1999/xlink" content-type="arpha" xlink:type="simple">966D835E-1512-5762-A36A-87E302E91E52</object-id><label>Figure 2.</label><caption><p>Basidiomata of the <italic><tp:taxon-name><tp:taxon-name-part taxon-name-part-type="genus" reg="Rhodocybe">Rhodocybe</tp:taxon-name-part></tp:taxon-name></italic>–<italic><tp:taxon-name><tp:taxon-name-part taxon-name-part-type="genus" reg="Clitopilus">Clitopilus</tp:taxon-name-part></tp:taxon-name></italic> clade species. <bold>A, B</bold>. <italic><tp:taxon-name><tp:taxon-name-part taxon-name-part-type="genus" reg="Clitopilus">Clitopilus</tp:taxon-name-part> <tp:taxon-name-part taxon-name-part-type="species" reg="fraxinicola">fraxinicola</tp:taxon-name-part></tp:taxon-name></italic> (<bold>A</bold>. FJAU75563; <bold>B</bold>. FJAU75565); <bold>C–E</bold>. <italic><tp:taxon-name><tp:taxon-name-part taxon-name-part-type="genus" reg="Lulesia">Lulesia</tp:taxon-name-part> <tp:taxon-name-part taxon-name-part-type="species" reg="variabilicolor">variabilicolor</tp:taxon-name-part></tp:taxon-name></italic> (<bold>C, D</bold>. FJAU75569; <bold>E</bold>. FJAU75570); <bold>F</bold>. <italic><tp:taxon-name><tp:taxon-name-part taxon-name-part-type="genus" reg="Rhodocybe">Rhodocybe</tp:taxon-name-part> <tp:taxon-name-part taxon-name-part-type="species" reg="jilinensis">jilinensis</tp:taxon-name-part></tp:taxon-name></italic> (FJAU75554). Scale bars: 1 cm.</p></caption><graphic xmlns:xlink="http://www.w3.org/1999/xlink" xlink:href="mycokeys-132-273-g002.jpg" id="oo_1652578.jpg" position="float" orientation="portrait" xlink:type="simple"><uri content-type="original_file" xlink:type="simple">https://binary.pensoft.net/fig/1652578</uri></graphic></fig></tp:treatment-sec><tp:treatment-sec sec-type="Habitat"><title>Habitat.</title><p>Gregarious on dead wood or branches of <italic><tp:taxon-name><tp:taxon-name-part taxon-name-part-type="genus" reg="Fraxinus">Fraxinus</tp:taxon-name-part> <tp:taxon-name-part taxon-name-part-type="species" reg="mandshurica">mandshurica</tp:taxon-name-part></tp:taxon-name></italic> in mixed forests during summer.</p></tp:treatment-sec><tp:treatment-sec sec-type="Distribution"><title>Distribution.</title><p>Currently known only from Jilin Province, China.</p></tp:treatment-sec><tp:treatment-sec sec-type="Additional specimens examined"><title>Additional specimens examined.</title><p>China. • Jilin Province, Jiaohe City, Qianjin Experimental Forest Farm, 29 June 2025, <named-content xmlns:xlink="http://www.w3.org/1999/xlink" content-type="dwc:verbatimCoordinates" xlink:type="simple">43°57'29"N, 127°42'39"E</named-content>, alt. 347 m, Hong Cheng <ext-link xmlns:xlink="http://www.w3.org/1999/xlink" xlink:href="C25062905" ext-link-type="gen" xlink:type="simple">C25062905</ext-link> (FJAU75564), Tian-Yu Zhang ZTY25062909 (FJAU75565), Wei Sun <ext-link xmlns:xlink="http://www.w3.org/1999/xlink" xlink:href="SW25062912" ext-link-type="gen" xlink:type="simple">SW25062912</ext-link> (FJAU75567).</p><fig id="F3" position="float" orientation="portrait"><object-id xmlns:xlink="http://www.w3.org/1999/xlink" content-type="doi" xlink:type="simple">10.3897/mycokeys.132.181204.figure3</object-id><object-id xmlns:xlink="http://www.w3.org/1999/xlink" content-type="arpha" xlink:type="simple">F14E4CA0-9BB6-582B-A849-2BAFD34BA101</object-id><label>Figure 3.</label><caption><p>Basidiomata of the <italic><tp:taxon-name><tp:taxon-name-part taxon-name-part-type="genus" reg="Rhodocybe">Rhodocybe</tp:taxon-name-part></tp:taxon-name></italic>–<italic><tp:taxon-name><tp:taxon-name-part taxon-name-part-type="genus" reg="Clitopilus">Clitopilus</tp:taxon-name-part></tp:taxon-name></italic> clade species. <bold>G, H</bold>. <italic><tp:taxon-name><tp:taxon-name-part taxon-name-part-type="genus" reg="Rhodocybe">Rhodocybe</tp:taxon-name-part> <tp:taxon-name-part taxon-name-part-type="species" reg="subnuciolens">subnuciolens</tp:taxon-name-part></tp:taxon-name></italic> (FJAU75553). <bold>I</bold>. <italic><tp:taxon-name><tp:taxon-name-part taxon-name-part-type="genus" reg="Rhodocybe">R.</tp:taxon-name-part> <tp:taxon-name-part taxon-name-part-type="species" reg="galericulata">galericulata</tp:taxon-name-part></tp:taxon-name></italic> (FJAU75558). <bold>J, K</bold>. <italic><tp:taxon-name><tp:taxon-name-part taxon-name-part-type="genus" reg="Rhodocybe">R.</tp:taxon-name-part> <tp:taxon-name-part taxon-name-part-type="species" reg="eburneolutea">eburneolutea</tp:taxon-name-part></tp:taxon-name></italic> (FJAU75556). <bold>L</bold>. <italic><tp:taxon-name><tp:taxon-name-part taxon-name-part-type="genus" reg="Rhodophana">Rhodophana</tp:taxon-name-part> <tp:taxon-name-part taxon-name-part-type="species" reg="hongshiensis">hongshiensis</tp:taxon-name-part></tp:taxon-name></italic> (FJAU75561). Scale bars: 1 cm.</p></caption><graphic xmlns:xlink="http://www.w3.org/1999/xlink" xlink:href="mycokeys-132-273-g003.jpg" id="oo_1652579.jpg" position="float" orientation="portrait" xlink:type="simple"><uri content-type="original_file" xlink:type="simple">https://binary.pensoft.net/fig/1652579</uri></graphic></fig></tp:treatment-sec><tp:treatment-sec sec-type="Notes"><title>Notes.</title><p>Based on its morphology and phylogenetic position, this species belongs to <italic><tp:taxon-name><tp:taxon-name-part taxon-name-part-type="genus" reg="Clitopilus">Clitopilus</tp:taxon-name-part></tp:taxon-name></italic> sect. <italic><tp:taxon-name><tp:taxon-name-part taxon-name-part-type="genus" reg="Clitopilus"/><tp:taxon-name-part taxon-name-part-type="section" reg="Scyphoides">Scyphoides</tp:taxon-name-part></tp:taxon-name></italic>. Morphologically, the present species resembles <italic><tp:taxon-name><tp:taxon-name-part taxon-name-part-type="genus" reg="Clitopilus">C.</tp:taxon-name-part> <tp:taxon-name-part taxon-name-part-type="species" reg="scyphoides">scyphoides</tp:taxon-name-part></tp:taxon-name></italic> (Fr.) Singer, but the latter possesses a larger pileus (0.5–3 cm) and longer basidiospores (6.5–8.5 × 3.5–5.0 µm) and typically grows on soil, allowing differentiation (<xref ref-type="bibr" rid="B44">Noordeloos 1984</xref>; <xref ref-type="bibr" rid="B56">Singer 1986</xref>; <xref ref-type="bibr" rid="B13">Bas et al. 1988</xref>). While sharing small basidiomata with <italic><tp:taxon-name><tp:taxon-name-part taxon-name-part-type="genus" reg="Clitopilus">C.</tp:taxon-name-part> <tp:taxon-name-part taxon-name-part-type="species" reg="subscyphoides">subscyphoides</tp:taxon-name-part></tp:taxon-name></italic> W.Q. Deng et al. from Guangdong, China, the latter species differs in occurring on soil and being distributed in subtropical regions (<xref ref-type="bibr" rid="B18">Deng et al. 2013</xref>; <xref ref-type="bibr" rid="B28">Jian et al. 2023</xref>). Furthermore, it is distinguished from its five phylogenetically close relatives by key characteristics: from <italic><tp:taxon-name><tp:taxon-name-part taxon-name-part-type="genus" reg="Clitopilus">C.</tp:taxon-name-part> <tp:taxon-name-part taxon-name-part-type="species" reg="cretoalbus">cretoalbus</tp:taxon-name-part></tp:taxon-name></italic> Izhar et al. by the latter’s possession of polymorphic cheilocystidia (subcylindrical, lageniform to filiform) and soil habitat (<xref ref-type="bibr" rid="B25">Izhar et al. 2023</xref>); from <italic><tp:taxon-name><tp:taxon-name-part taxon-name-part-type="genus" reg="Clitopilus">C.</tp:taxon-name-part> <tp:taxon-name-part taxon-name-part-type="species" reg="pirosylvanus">pirosylvanus</tp:taxon-name-part></tp:taxon-name></italic> Asif et al. by the latter’s pale brown pileus with a deep depression and a smaller spore <italic>Q</italic> value (<italic>Q<sub>m</sub></italic> = 1.4) (<xref ref-type="bibr" rid="B6">Asif et al. 2025</xref>); from <italic><tp:taxon-name><tp:taxon-name-part taxon-name-part-type="genus" reg="Clitopilus">C.</tp:taxon-name-part> <tp:taxon-name-part taxon-name-part-type="species" reg="giovanellae">giovanellae</tp:taxon-name-part></tp:taxon-name></italic> (Bres.) Singer by the latter’s smooth basidiospores (<xref ref-type="bibr" rid="B41">Moreno et al. 2007</xref>); and from both <italic><tp:taxon-name><tp:taxon-name-part taxon-name-part-type="genus" reg="Clitopilus">C.</tp:taxon-name-part> <tp:taxon-name-part taxon-name-part-type="species" reg="zoysiae">zoysiae</tp:taxon-name-part></tp:taxon-name></italic> Kun L. Yang et al. and <italic><tp:taxon-name><tp:taxon-name-part taxon-name-part-type="genus" reg="Clitopilus">C.</tp:taxon-name-part> <tp:taxon-name-part taxon-name-part-type="species" reg="kamaka">kamaka</tp:taxon-name-part></tp:taxon-name></italic> J.A. Cooper by their pleurotoid basidiomata with an eccentric or reduced stipe, with the latter species also recorded from Oceania (<xref ref-type="bibr" rid="B17">Cooper 2014</xref>; <xref ref-type="bibr" rid="B72">Yang et al. 2025</xref>).</p><fig id="F4" position="float" orientation="portrait"><object-id xmlns:xlink="http://www.w3.org/1999/xlink" content-type="doi" xlink:type="simple">10.3897/mycokeys.132.181204.figure4</object-id><object-id xmlns:xlink="http://www.w3.org/1999/xlink" content-type="arpha" xlink:type="simple">242B98B7-61C1-53CD-ACA5-D073269C2A6B</object-id><label>Figure 4.</label><caption><p><abbrev xmlns:xlink="http://www.w3.org/1999/xlink" xlink:title="Scanning electron microscopy" xlink:type="simple">SEM</abbrev> of basidiospores in the <italic><tp:taxon-name><tp:taxon-name-part taxon-name-part-type="genus" reg="Rhodocybe">Rhodocybe</tp:taxon-name-part></tp:taxon-name></italic>–<italic><tp:taxon-name><tp:taxon-name-part taxon-name-part-type="genus" reg="Clitopilus">Clitopilus</tp:taxon-name-part></tp:taxon-name></italic> clade. <bold>A, B</bold>. <italic><tp:taxon-name><tp:taxon-name-part taxon-name-part-type="genus" reg="Clitopilus">Clitopilus</tp:taxon-name-part> <tp:taxon-name-part taxon-name-part-type="species" reg="fraxinicola">fraxinicola</tp:taxon-name-part></tp:taxon-name></italic> (FJAU75565); <bold>C</bold>. <italic><tp:taxon-name><tp:taxon-name-part taxon-name-part-type="genus" reg="Lulesia">Lulesia</tp:taxon-name-part> <tp:taxon-name-part taxon-name-part-type="species" reg="variabilicolor">variabilicolor</tp:taxon-name-part></tp:taxon-name></italic> (FJAU75569); <bold>D</bold>. <italic><tp:taxon-name><tp:taxon-name-part taxon-name-part-type="genus" reg="Rhodocybe">Rhodocybe</tp:taxon-name-part> <tp:taxon-name-part taxon-name-part-type="species" reg="jilinensis">jilinensis</tp:taxon-name-part></tp:taxon-name></italic> (FJAU75554); <bold>E</bold>. <italic><tp:taxon-name><tp:taxon-name-part taxon-name-part-type="genus" reg="Rhodocybe">R.</tp:taxon-name-part> <tp:taxon-name-part taxon-name-part-type="species" reg="subnuciolens">subnuciolens</tp:taxon-name-part></tp:taxon-name></italic> (FJAU75553); <bold>F</bold>. <italic><tp:taxon-name><tp:taxon-name-part taxon-name-part-type="genus" reg="Rhodocybe">R.</tp:taxon-name-part> <tp:taxon-name-part taxon-name-part-type="species" reg="galericulata">galericulata</tp:taxon-name-part></tp:taxon-name></italic> (FJAU75558); <bold>G</bold>. <italic><tp:taxon-name><tp:taxon-name-part taxon-name-part-type="genus" reg="Rhodocybe">R.</tp:taxon-name-part> <tp:taxon-name-part taxon-name-part-type="species" reg="eburneolutea">eburneolutea</tp:taxon-name-part></tp:taxon-name></italic> (FJAU75556); <bold>H</bold>. <italic><tp:taxon-name><tp:taxon-name-part taxon-name-part-type="genus" reg="Rhodophana">Rhodophana</tp:taxon-name-part> <tp:taxon-name-part taxon-name-part-type="species" reg="hongshiensis">hongshiensis</tp:taxon-name-part></tp:taxon-name></italic> (FJAU75561). Scale bars: 1 μm.</p></caption><graphic xmlns:xlink="http://www.w3.org/1999/xlink" xlink:href="mycokeys-132-273-g004.jpg" id="oo_1652580.jpg" position="float" orientation="portrait" xlink:type="simple"><uri content-type="original_file" xlink:type="simple">https://binary.pensoft.net/fig/1652580</uri></graphic></fig><fig id="F5" position="float" orientation="portrait"><object-id xmlns:xlink="http://www.w3.org/1999/xlink" content-type="doi" xlink:type="simple">10.3897/mycokeys.132.181204.figure5</object-id><object-id xmlns:xlink="http://www.w3.org/1999/xlink" content-type="arpha" xlink:type="simple">A0F3186A-22FC-5C64-BEEB-9F610976F513</object-id><label>Figure 5.</label><caption><p><italic><tp:taxon-name><tp:taxon-name-part taxon-name-part-type="genus" reg="Clitopilus">Clitopilus</tp:taxon-name-part> <tp:taxon-name-part taxon-name-part-type="species" reg="fraxinicola">fraxinicola</tp:taxon-name-part></tp:taxon-name></italic> (FJAU75563, holotype). <bold>A</bold>. Basidiomata; <bold>B</bold>. Basidia; <bold>C</bold>. Basidiospores; <bold>D</bold>. Pileipellis. Scale bars: 1 cm (<bold>A</bold>); 5 µm (<bold>B–D</bold>).</p></caption><graphic xmlns:xlink="http://www.w3.org/1999/xlink" xlink:href="mycokeys-132-273-g005.jpg" id="oo_1652581.jpg" position="float" orientation="portrait" xlink:type="simple"><uri content-type="original_file" xlink:type="simple">https://binary.pensoft.net/fig/1652581</uri></graphic></fig></tp:treatment-sec><ref-list><ref id="B44"><mixed-citation xmlns:xlink="http://www.w3.org/1999/xlink" xlink:type="simple">Noordeloos ME (1984) Notulae ad floram agaricinam neerlandicam–IV–V <italic><tp:taxon-name><tp:taxon-name-part taxon-name-part-type="genus">Clitopilus</tp:taxon-name-part></tp:taxon-name></italic> and <italic><tp:taxon-name><tp:taxon-name-part taxon-name-part-type="genus">Leucopaxillus</tp:taxon-name-part></tp:taxon-name></italic>. Persoonia 12(2): 155–167.</mixed-citation></ref><ref id="B56"><mixed-citation xmlns:xlink="http://www.w3.org/1999/xlink" xlink:type="simple">Singer R (1986) The <italic><tp:taxon-name><tp:taxon-name-part taxon-name-part-type="order">Agaricales</tp:taxon-name-part></tp:taxon-name></italic> in Modern Taxonomy (4<sup>th</sup> edn.), Koeltz Scientific Books, Koenigstein, 981 pp.</mixed-citation></ref><ref id="B13"><mixed-citation xmlns:xlink="http://www.w3.org/1999/xlink" xlink:type="simple">Bas C, Kuyper TW, Noordeloos ME, Vellinga EC (1988) Flora Agaricina Neerlandica (Vol. 1). A.A. Balkema, Rotterdam, 182 pp.</mixed-citation></ref><ref id="B18"><mixed-citation xmlns:xlink="http://www.w3.org/1999/xlink" xlink:type="simple">Deng WQ, Li TH, Shen YH (2013) A new species of <italic><tp:taxon-name><tp:taxon-name-part taxon-name-part-type="genus">Clitopilus</tp:taxon-name-part></tp:taxon-name></italic> from southwestern China. Mycotaxon 122: 443–447. <ext-link xlink:href="10.5248/122.443" ext-link-type="doi" xlink:type="simple">https://doi.org/10.5248/122.443</ext-link></mixed-citation></ref><ref id="B28"><mixed-citation xmlns:xlink="http://www.w3.org/1999/xlink" xlink:type="simple">Jian SP, Wang XH, Deng WQ, Yang ZL (2023) <italic><tp:taxon-name><tp:taxon-name-part taxon-name-part-type="genus">Clitopilus</tp:taxon-name-part></tp:taxon-name></italic> in southern China: Two new species and comments on <italic><tp:taxon-name><tp:taxon-name-part taxon-name-part-type="genus">C.</tp:taxon-name-part> <tp:taxon-name-part taxon-name-part-type="species">subscyphoides</tp:taxon-name-part></tp:taxon-name></italic>. Mycological Progress 22(5): 1–35. <ext-link xlink:href="10.1007/s11557-023-01885-6" ext-link-type="doi" xlink:type="simple">https://doi.org/10.1007/s11557-023-01885-6</ext-link></mixed-citation></ref><ref id="B25"><mixed-citation xmlns:xlink="http://www.w3.org/1999/xlink" xlink:type="simple">Izhar A, Khan Z, Asif M, Bashir H, Rani AK, Niazi AR, Khalid AN (2023) <italic><tp:taxon-name><tp:taxon-name-part taxon-name-part-type="genus">Clitopilus</tp:taxon-name-part> <tp:taxon-name-part taxon-name-part-type="species">cretoalbus</tp:taxon-name-part></tp:taxon-name></italic> sp. nov. (<italic><tp:taxon-name><tp:taxon-name-part taxon-name-part-type="family">Entolomataceae</tp:taxon-name-part></tp:taxon-name></italic>, <italic><tp:taxon-name><tp:taxon-name-part taxon-name-part-type="order">Agaricales</tp:taxon-name-part></tp:taxon-name></italic>), a new species from Pakistan. European Journal of Taxonomy 861: 168–184. <ext-link xlink:href="10.5852/ejt.2023.861.2075" ext-link-type="doi" xlink:type="simple">https://doi.org/10.5852/ejt.2023.861.2075</ext-link></mixed-citation></ref><ref id="B6"><mixed-citation xmlns:xlink="http://www.w3.org/1999/xlink" xlink:type="simple">Asif M, Saba M, Akram W, Maula F, Ullah F, Batool M, Ullah M, Krisai-Greilhuber I, Raza M (2025) Integrative taxonomy and multigene phylogeny uncover three novel taxa of the genus <italic><tp:taxon-name><tp:taxon-name-part taxon-name-part-type="genus">Clitopilus</tp:taxon-name-part></tp:taxon-name></italic> from southern Punjab, Pakistan. Mycological Progress 24(1): 1–28. <ext-link xlink:href="10.1007/s11557-025-02047-6" ext-link-type="doi" xlink:type="simple">https://doi.org/10.1007/s11557-025-02047-6</ext-link></mixed-citation></ref><ref id="B41"><mixed-citation xmlns:xlink="http://www.w3.org/1999/xlink" xlink:type="simple">Moreno G, Contu M, Ortega A, Platas G, Peláez F (2007) Molecular phylogenetic studies show <italic><tp:taxon-name><tp:taxon-name-part taxon-name-part-type="genus">Omphalina</tp:taxon-name-part> <tp:taxon-name-part taxon-name-part-type="species">giovanellae</tp:taxon-name-part></tp:taxon-name></italic> represents a new section of <italic><tp:taxon-name><tp:taxon-name-part taxon-name-part-type="genus">Clitopilus</tp:taxon-name-part></tp:taxon-name> (<tp:taxon-name><tp:taxon-name-part taxon-name-part-type="class">Agaricomycetes</tp:taxon-name-part></tp:taxon-name>)</italic>. Mycological Research 111(12): 1399–1405. <ext-link xlink:href="10.1016/j.mycres.2007.09.009" ext-link-type="doi" xlink:type="simple">https://doi.org/10.1016/j.mycres.2007.09.009</ext-link></mixed-citation></ref><ref id="B17"><mixed-citation xmlns:xlink="http://www.w3.org/1999/xlink" xlink:type="simple">Cooper JA (2014) New species and combinations of some New Zealand agarics belonging to <italic><tp:taxon-name><tp:taxon-name-part taxon-name-part-type="genus">Clitopilus</tp:taxon-name-part></tp:taxon-name></italic>, <italic><tp:taxon-name><tp:taxon-name-part taxon-name-part-type="genus">Lyophyllum</tp:taxon-name-part></tp:taxon-name></italic>, <italic><tp:taxon-name><tp:taxon-name-part taxon-name-part-type="genus">Gerhardtia</tp:taxon-name-part></tp:taxon-name></italic>, <italic><tp:taxon-name><tp:taxon-name-part taxon-name-part-type="genus">Clitocybe</tp:taxon-name-part></tp:taxon-name></italic>, <italic><tp:taxon-name><tp:taxon-name-part taxon-name-part-type="genus">Hydnangium</tp:taxon-name-part></tp:taxon-name></italic>, <italic><tp:taxon-name><tp:taxon-name-part taxon-name-part-type="genus">Mycena</tp:taxon-name-part></tp:taxon-name></italic>, <italic><tp:taxon-name><tp:taxon-name-part taxon-name-part-type="genus">Rhodocollybia</tp:taxon-name-part></tp:taxon-name></italic> and <italic><tp:taxon-name><tp:taxon-name-part taxon-name-part-type="genus">Gerronema</tp:taxon-name-part></tp:taxon-name></italic>. Mycosphere 5(2): 263–288. <ext-link xlink:href="10.5943/mycosphere/5/2/2" ext-link-type="doi" xlink:type="simple">https://doi.org/10.5943/mycosphere/5/2/2</ext-link></mixed-citation></ref><ref id="B72"><mixed-citation xmlns:xlink="http://www.w3.org/1999/xlink" xlink:type="simple">Yang KL, Lin JY, Li GM, He XH, Yang ZL (2025) New and interesting fungi from Guangzhou City, South China. Phytotaxa 707(1): 1–95. <ext-link xlink:href="10.11646/phytotaxa.707.1.1" ext-link-type="doi" xlink:type="simple">https://doi.org/10.11646/phytotaxa.707.1.1</ext-link></mixed-citation></ref></ref-list></tp:taxon-treatment>
