# Supplementary material for: Seven new species of the Rhodocybe– Clitopilus clade (Entolomataceae, Agaricales) from Northeast China
Source: MycoKeys. 2026 May 21;132:273–306. doi: 10.3897/mycokeys.132.181204 (PMC13220051; doi:10.3897/mycokeys.132.181204)
Supplement: XML Treatment for Lulesia variabilicolor [file mycokeys.132.181204-treatment2.xml]

<!DOCTYPE tp:taxon-treatment
  PUBLIC "-//TaxonX//DTD Taxonomic Treatment Publishing DTD v0 20100105//EN" "tax-treatment-NSO.dtd">
<tp:taxon-treatment xmlns:tp="http://www.plazi.org/taxpub"><tp:treatment-meta><kwd-group><label>Taxon classification</label><kwd>
                <named-content content-type="kingdom">Fungi</named-content>
              </kwd><kwd>
                <named-content content-type="order">Agaricales</named-content>
              </kwd><kwd>
                <named-content content-type="family">Entolomataceae</named-content>
              </kwd></kwd-group><mixed-citation publication-type="journal"><person-group><name><surname>Zhang</surname><given-names>Tian-Yu</given-names></name><name><surname>Bau</surname><given-names>Tolgor</given-names></name></person-group><article-title>Seven new species of the <italic><tp:taxon-name><tp:taxon-name-part taxon-name-part-type="genus" reg="Rhodocybe">Rhodocybe</tp:taxon-name-part></tp:taxon-name></italic>– <italic><tp:taxon-name><tp:taxon-name-part taxon-name-part-type="genus" reg="Clitopilus">Clitopilus</tp:taxon-name-part></tp:taxon-name></italic> clade (<italic><tp:taxon-name><tp:taxon-name-part taxon-name-part-type="family" reg="Entolomataceae">Entolomataceae</tp:taxon-name-part></tp:taxon-name></italic>, <italic><tp:taxon-name><tp:taxon-name-part taxon-name-part-type="order" reg="Agaricales">Agaricales</tp:taxon-name-part></tp:taxon-name></italic>) from Northeast China</article-title><source>MycoKeys</source><day>21</day><month>05</month><year>2026</year><volume>132</volume><fpage>273</fpage><lpage>306</lpage><pub-id pub-id-type="doi">10.3897/mycokeys.132.181204</pub-id></mixed-citation></tp:treatment-meta><tp:nomenclature><tp:taxon-name><object-id xmlns:xlink="http://www.w3.org/1999/xlink" content-type="arpha" xlink:type="simple">E721B6E9-690C-5E8A-87C2-891A786B2E27</object-id>
                    		<tp:taxon-name-part taxon-name-part-type="genus" reg="Lulesia">Lulesia</tp:taxon-name-part> <tp:taxon-name-part taxon-name-part-type="species" reg="variabilicolor">variabilicolor</tp:taxon-name-part>
                    	
                    		<object-id xmlns:xlink="http://www.w3.org/1999/xlink" content-type="mycobank" xlink:type="simple">861195</object-id>
                    	</tp:taxon-name><tp:taxon-authority>T. Bau &amp; Tian Y. Zhang</tp:taxon-authority><tp:taxon-status xmlns:xlink="http://www.w3.org/1999/xlink" xlink:type="simple">sp. nov.</tp:taxon-status><xref ref-type="fig" rid="F2">Figs 2C–E</xref><xref ref-type="fig" rid="F6">, 6</xref></tp:nomenclature><tp:treatment-sec sec-type="Etymology"><title>Etymology.</title><p>The epithet “<italic>variabilicolor</italic>” is a combination of Latin variabilis (variable) and color (color), alluding to the species’ highly variable pileus coloration.</p></tp:treatment-sec><tp:treatment-sec sec-type="Holotype"><title>Holotype.</title><p>China. • Jilin Province, Huadian City, Hongshi National Forest Park, 16 August 2025, <named-content xmlns:xlink="http://www.w3.org/1999/xlink" content-type="dwc:verbatimCoordinates" xlink:type="simple">42°50'56"N, 127°07'12"E</named-content>, alt. 498 m, Tian-Yu Zhang, ZTY2581617, (FJAU75569).</p></tp:treatment-sec><tp:treatment-sec sec-type="Diagnosis"><title>Diagnosis.</title><p>The pileus exhibits colors ranging from brownish gray to purple violet, is centrally slightly depressed. The stipe is central, cylindrical, and broadens downwards. The basidiospores are subglobose to broadly ellipsoid. The cheilocystidia are subfusiform with slightly curved apices. The hymenophoral trama is regular, and the pileipellis is a trichoderm.</p></tp:treatment-sec><tp:treatment-sec sec-type="Description"><title>Description.</title><p>Basidiomata collybioid. Pileus diameter 1.6–2.3 cm, initially hemispherical, later applanate. When fresh, center brown gray (RAL 7013), dark gray (RAL 7022), purple violet (RAL 4007) to blue-black (RAL 5004), margin yellow gray (RAL 7034), deep pigeon gray (RAL 7044), light gray (RAL 7035); when dry, light olive gray (RAL 7015). Pileus slightly depressed at center, covered in pruinose pubescence; margin entire, slightly incurved. Context thin, nearly white (RAL 1013), odor not distinctive. Lamellae decurrent, forking at stipe apex, gray white (RAL 9012), crowded, unequally long. Stipe central, 1.6–4.2 cm long, 0.7–1.1 cm thick, cylindrical, broadening downwards, hollow; apex concolorous with the lamellae, gradually turning to pearl light gray (RAL 9022) to pearl dark gray (RAL 9023), surface fibrillose, base slightly bulbous, with mycelium and rhizomorphs. Surfaces of dried basidiomata negative in KOH.</p></tp:treatment-sec><tp:treatment-sec sec-type="Basidiospores"><title>Basidiospores.</title><p>[60/3/2] (4.9–)5.1–5.4–5.8(–6.0) × (4.2–)4.3–4.6–4.9(–5.0) μm, <italic>Q</italic> = 1.06–1.28, <italic>Q<sub>m</sub></italic> = 1.16 (± 0.06), hyaline, subglobose to broadly ellipsoid in profile view and face view, obscurely angled in polar view; ornamentation undulate-pustulate. Basidia 25–30 × 7–9 μm, clavate, 4(1, 2)-sterigmata. Cheilocystidia 23–35 × 5–8 μm, subfusiform, apex slightly curved, rare. Hymenophoral trama regular, composed of tightly arranged, cylindrical hyphae 2–5 µm wide. Pileipellis a trichoderm, composed of cylindrical hyphae 3–6 μm in diameter; terminal cells 17–37 × 6–11 μm, clavate, bullet-shaped, fusoid, with pale brown pigment. Stipitipellis a compact layer of repent, cylindrical hyphae 3–7 μm in diameter, with pale grayish-brown pigment. Clamp connections absent in all tissues.</p></tp:treatment-sec><tp:treatment-sec sec-type="Habitat"><title>Habitat.</title><p>Growing singly or scattered in mixed forests during the summer and autumn seasons.</p><fig id="F6" position="float" orientation="portrait"><object-id xmlns:xlink="http://www.w3.org/1999/xlink" content-type="doi" xlink:type="simple">10.3897/mycokeys.132.181204.figure6</object-id><object-id xmlns:xlink="http://www.w3.org/1999/xlink" content-type="arpha" xlink:type="simple">63003310-BB3B-5D25-A695-EEF0EFD72D95</object-id><label>Figure 6.</label><caption><p><italic><tp:taxon-name><tp:taxon-name-part taxon-name-part-type="genus" reg="Lulesia">Lulesia</tp:taxon-name-part> <tp:taxon-name-part taxon-name-part-type="species" reg="variabilicolor">variabilicolor</tp:taxon-name-part></tp:taxon-name></italic> (FJAU75569, holotype). <bold>A</bold>. Basidiomata; <bold>B</bold>. Basidiospores; <bold>C</bold>. Basidia; <bold>D</bold>. Cheilocystidia; <bold>E</bold>. Pileipellis. Scale bars: 1 cm (<bold>A</bold>); 5 µm (<bold>B–E</bold>).</p></caption><graphic xmlns:xlink="http://www.w3.org/1999/xlink" xlink:href="mycokeys-132-273-g006.jpg" id="oo_1652582.jpg" position="float" orientation="portrait" xlink:type="simple"><uri content-type="original_file" xlink:type="simple">https://binary.pensoft.net/fig/1652582</uri></graphic></fig></tp:treatment-sec><tp:treatment-sec sec-type="Distribution"><title>Distribution.</title><p>Currently known only from Jilin Province, China.</p></tp:treatment-sec><tp:treatment-sec sec-type="Additional specimens examined"><title>Additional specimens examined.</title><p>China. • Jilin Province, Huadian City, Hongshi National Forest Park, 16 August 2024, <named-content xmlns:xlink="http://www.w3.org/1999/xlink" content-type="dwc:verbatimCoordinates" xlink:type="simple">42°50'56"N, 127°07'12"E</named-content>, alt. 498 m, Tolgor Bau and Ri-Hong Lin, LRH24081621, (FJAU75570).</p></tp:treatment-sec><tp:treatment-sec sec-type="Notes"><title>Notes.</title><p>This species was initially discovered in 2024, with basidiomata exhibiting purple tones and occurring singly. It was recollected in 2025, during which the basidiomata displayed gray tones. Micromorphological and DNA sequencing data confirmed the conspecificity of both collections. Morphologically, characterized by its pileus with gray to purple tones and subglobose to broadly ellipsoid basidiospores, this new species fits well within subg. <italic><tp:taxon-name><tp:taxon-name-part taxon-name-part-type="genus" reg="Lulesia">Lulesia</tp:taxon-name-part></tp:taxon-name></italic>, which presently comprises 10 species (<xref ref-type="bibr" rid="B63">Vizzini et al. 2023a</xref>). Although it shares a trichoderm pileipellis with <italic><tp:taxon-name><tp:taxon-name-part taxon-name-part-type="genus" reg="Lulesia">L.</tp:taxon-name-part> <tp:taxon-name-part taxon-name-part-type="species" reg="densifolia">densifolia</tp:taxon-name-part></tp:taxon-name></italic> (Singer) Singer, the latter is distinguished by its clitocyboid basidiomata, distinctly larger brown pileus (3–8 cm in diam.), and more slender stipe (2–8 × 0.5–0.8 cm) (<xref ref-type="bibr" rid="B4">Angelini and Contu 2012</xref>). While both the present species and <italic><tp:taxon-name><tp:taxon-name-part taxon-name-part-type="genus" reg="Lulesia">L.</tp:taxon-name-part> <tp:taxon-name-part taxon-name-part-type="species" reg="colorata">colorata</tp:taxon-name-part></tp:taxon-name></italic> (L. Fan &amp; N. Mao) T.J. Baroni et al. show considerable variation in pileus color, <italic><tp:taxon-name><tp:taxon-name-part taxon-name-part-type="genus" reg="Lulesia">L.</tp:taxon-name-part> <tp:taxon-name-part taxon-name-part-type="species" reg="colorata">colorata</tp:taxon-name-part></tp:taxon-name></italic> is characterized by a white to gray-brown pileus, an irregular hymenophoral trama, absent cystidia, and a cutis pileipellis (<xref ref-type="bibr" rid="B39">Mao et al. 2022</xref>). Phylogenetically, the present species is a sister taxon to <italic><tp:taxon-name><tp:taxon-name-part taxon-name-part-type="genus" reg="Lulesia">L.</tp:taxon-name-part> <tp:taxon-name-part taxon-name-part-type="species" reg="umbrinomarginata">umbrinomarginata</tp:taxon-name-part></tp:taxon-name></italic> Y.Q. Xiao et al.; however, the latter is clearly distinguished by its deeply depressed pileus center, a reaction of the dried basidiomata to KOH, an irregular lamellar trama, and its subtropical distribution (<xref ref-type="bibr" rid="B70">Xiao et al. 2024</xref>). Compared to <italic><tp:taxon-name><tp:taxon-name-part taxon-name-part-type="genus" reg="Lulesia">L.</tp:taxon-name-part> <tp:taxon-name-part taxon-name-part-type="species" reg="nigrescens">nigrescens</tp:taxon-name-part></tp:taxon-name></italic> (Maire) Vizzini et al., the latter is clearly distinguished by its typically pleurotoid basidiomata, a cutis pileipellis, and a positive red reaction to KOH on dried specimens (<xref ref-type="bibr" rid="B64">Vizzini et al. 2023b</xref>).</p></tp:treatment-sec><tp:treatment-sec><!--Section generated to contain objects referenced in tp:taxon-treatment.--><fig id="F2" position="float" orientation="portrait"><object-id xmlns:xlink="http://www.w3.org/1999/xlink" content-type="doi" xlink:type="simple">10.3897/mycokeys.132.181204.figure2</object-id><object-id xmlns:xlink="http://www.w3.org/1999/xlink" content-type="arpha" xlink:type="simple">966D835E-1512-5762-A36A-87E302E91E52</object-id><label>Figure 2.</label><caption><p>Basidiomata of the <italic><tp:taxon-name><tp:taxon-name-part taxon-name-part-type="genus" reg="Rhodocybe">Rhodocybe</tp:taxon-name-part></tp:taxon-name></italic>–<italic><tp:taxon-name><tp:taxon-name-part taxon-name-part-type="genus" reg="Clitopilus">Clitopilus</tp:taxon-name-part></tp:taxon-name></italic> clade species. <bold>A, B</bold>. <italic><tp:taxon-name><tp:taxon-name-part taxon-name-part-type="genus" reg="Clitopilus">Clitopilus</tp:taxon-name-part> <tp:taxon-name-part taxon-name-part-type="species" reg="fraxinicola">fraxinicola</tp:taxon-name-part></tp:taxon-name></italic> (<bold>A</bold>. FJAU75563; <bold>B</bold>. FJAU75565); <bold>C–E</bold>. <italic><tp:taxon-name><tp:taxon-name-part taxon-name-part-type="genus" reg="Lulesia">Lulesia</tp:taxon-name-part> <tp:taxon-name-part taxon-name-part-type="species" reg="variabilicolor">variabilicolor</tp:taxon-name-part></tp:taxon-name></italic> (<bold>C, D</bold>. FJAU75569; <bold>E</bold>. FJAU75570); <bold>F</bold>. <italic><tp:taxon-name><tp:taxon-name-part taxon-name-part-type="genus" reg="Rhodocybe">Rhodocybe</tp:taxon-name-part> <tp:taxon-name-part taxon-name-part-type="species" reg="jilinensis">jilinensis</tp:taxon-name-part></tp:taxon-name></italic> (FJAU75554). Scale bars: 1 cm.</p></caption><graphic xmlns:xlink="http://www.w3.org/1999/xlink" xlink:href="mycokeys-132-273-g002.jpg" id="oo_1652578.jpg" position="float" orientation="portrait" xlink:type="simple"><uri content-type="original_file" xlink:type="simple">https://binary.pensoft.net/fig/1652578</uri></graphic></fig></tp:treatment-sec><ref-list><ref id="B63"><mixed-citation xmlns:xlink="http://www.w3.org/1999/xlink" xlink:type="simple">Vizzini A, Alvarado P, Consiglio G, Angelini C, Marchetti M (2023a) <italic><tp:taxon-name><tp:taxon-name-part taxon-name-part-type="genus">Lulesia</tp:taxon-name-part></tp:taxon-name></italic> Singer (1970), an older name for <italic><tp:taxon-name><tp:taxon-name-part taxon-name-part-type="genus">Clitocella</tp:taxon-name-part></tp:taxon-name></italic> Kluting, TJ Baroni &amp; Bergemann (2014, <italic><tp:taxon-name><tp:taxon-name-part taxon-name-part-type="family">Entolomataceae</tp:taxon-name-part></tp:taxon-name></italic>). Rivista Micologica Romana 39: 3–23. <ext-link xlink:href="10.57624/AMER.2023.18" ext-link-type="doi" xlink:type="simple">https://doi.org/10.57624/AMER.2023.18</ext-link></mixed-citation></ref><ref id="B4"><mixed-citation xmlns:xlink="http://www.w3.org/1999/xlink" xlink:type="simple">Angelini C, Contu M (2012) <italic><tp:taxon-name><tp:taxon-name-part taxon-name-part-type="genus">Lulesia</tp:taxon-name-part> <tp:taxon-name-part taxon-name-part-type="species">densifolia</tp:taxon-name-part></tp:taxon-name></italic> (<italic><tp:taxon-name><tp:taxon-name-part taxon-name-part-type="phylum">Basidiomycota</tp:taxon-name-part></tp:taxon-name></italic>, <italic><tp:taxon-name><tp:taxon-name-part taxon-name-part-type="class">Agaricomycetes</tp:taxon-name-part></tp:taxon-name></italic>) rinvenuta nella Repubblica Dominicana (Caraibi). Bollettino dell’Associazione Micologica ed Ecologica Romana 86(2): 20–24.</mixed-citation></ref><ref id="B39"><mixed-citation xmlns:xlink="http://www.w3.org/1999/xlink" xlink:type="simple">Mao N, Lv JC, Xu YY, Zhao TY, Fan L (2022) Two new <italic><tp:taxon-name><tp:taxon-name-part taxon-name-part-type="genus">Clitocella</tp:taxon-name-part></tp:taxon-name></italic> species from North China revealed by phylogenetic analyses and morphological characters. MycoKeys 88: 151–170. <ext-link xlink:href="10.3897/mycokeys.88.80068" ext-link-type="doi" xlink:type="simple">https://doi.org/10.3897/mycokeys.88.80068</ext-link></mixed-citation></ref><ref id="B70"><mixed-citation xmlns:xlink="http://www.w3.org/1999/xlink" xlink:type="simple">Xiao YQ, Xu YD, Chen ZH, He XH, He ZM (2024) <italic><tp:taxon-name><tp:taxon-name-part taxon-name-part-type="genus">Lulesia</tp:taxon-name-part> <tp:taxon-name-part taxon-name-part-type="species">umbrinomarginata</tp:taxon-name-part></tp:taxon-name></italic> (<italic><tp:taxon-name><tp:taxon-name-part taxon-name-part-type="family">Entolomataceae</tp:taxon-name-part></tp:taxon-name></italic>, <italic><tp:taxon-name><tp:taxon-name-part taxon-name-part-type="order">Agaricales</tp:taxon-name-part></tp:taxon-name></italic>), a newly discovered species from Southern China. Phytotaxa 650(1): 60–72. <ext-link xlink:href="10.11646/phytotaxa.650.1.5" ext-link-type="doi" xlink:type="simple">https://doi.org/10.11646/phytotaxa.650.1.5</ext-link></mixed-citation></ref><ref id="B64"><mixed-citation xmlns:xlink="http://www.w3.org/1999/xlink" xlink:type="simple">Vizzini A, Consiglio G, Marchetti M (2023b) Overview of the European species of the genus <italic><tp:taxon-name><tp:taxon-name-part taxon-name-part-type="genus">Clitocella</tp:taxon-name-part></tp:taxon-name></italic> (<italic><tp:taxon-name><tp:taxon-name-part taxon-name-part-type="family">Entolomataceae</tp:taxon-name-part></tp:taxon-name></italic>, <italic><tp:taxon-name><tp:taxon-name-part taxon-name-part-type="order">Agaricales</tp:taxon-name-part></tp:taxon-name></italic>) with notes on extralimital taxa. Persoonia 50: 123–157. <ext-link xlink:href="10.3767/persoonia.2023.50.04" ext-link-type="doi" xlink:type="simple">https://doi.org/10.3767/persoonia.2023.50.04</ext-link></mixed-citation></ref></ref-list></tp:taxon-treatment>
