# Supplementary material for: Seven new species of the Rhodocybe– Clitopilus clade (Entolomataceae, Agaricales) from Northeast China
Source: MycoKeys. 2026 May 21;132:273–306. doi: 10.3897/mycokeys.132.181204 (PMC13220051; doi:10.3897/mycokeys.132.181204)
Supplement: XML Treatment for Rhodocybe jilinensis [file mycokeys.132.181204-treatment3.xml]

<!DOCTYPE tp:taxon-treatment
  PUBLIC "-//TaxonX//DTD Taxonomic Treatment Publishing DTD v0 20100105//EN" "tax-treatment-NSO.dtd">
<tp:taxon-treatment xmlns:tp="http://www.plazi.org/taxpub"><tp:treatment-meta><kwd-group><label>Taxon classification</label><kwd>
                <named-content content-type="kingdom">Fungi</named-content>
              </kwd><kwd>
                <named-content content-type="order">Agaricales</named-content>
              </kwd><kwd>
                <named-content content-type="family">Entolomataceae</named-content>
              </kwd></kwd-group><mixed-citation publication-type="journal"><person-group><name><surname>Zhang</surname><given-names>Tian-Yu</given-names></name><name><surname>Bau</surname><given-names>Tolgor</given-names></name></person-group><article-title>Seven new species of the <italic><tp:taxon-name><tp:taxon-name-part taxon-name-part-type="genus" reg="Rhodocybe">Rhodocybe</tp:taxon-name-part></tp:taxon-name></italic>– <italic><tp:taxon-name><tp:taxon-name-part taxon-name-part-type="genus" reg="Clitopilus">Clitopilus</tp:taxon-name-part></tp:taxon-name></italic> clade (<italic><tp:taxon-name><tp:taxon-name-part taxon-name-part-type="family" reg="Entolomataceae">Entolomataceae</tp:taxon-name-part></tp:taxon-name></italic>, <italic><tp:taxon-name><tp:taxon-name-part taxon-name-part-type="order" reg="Agaricales">Agaricales</tp:taxon-name-part></tp:taxon-name></italic>) from Northeast China</article-title><source>MycoKeys</source><day>21</day><month>05</month><year>2026</year><volume>132</volume><fpage>273</fpage><lpage>306</lpage><pub-id pub-id-type="doi">10.3897/mycokeys.132.181204</pub-id></mixed-citation></tp:treatment-meta><tp:nomenclature><tp:taxon-name><object-id xmlns:xlink="http://www.w3.org/1999/xlink" content-type="arpha" xlink:type="simple">5C921ADE-ACB9-55D0-AFE6-EC254B5037C5</object-id>
                    		<tp:taxon-name-part taxon-name-part-type="genus" reg="Rhodocybe">Rhodocybe</tp:taxon-name-part> <tp:taxon-name-part taxon-name-part-type="species" reg="jilinensis">jilinensis</tp:taxon-name-part>
                    	
                    		<object-id xmlns:xlink="http://www.w3.org/1999/xlink" content-type="mycobank" xlink:type="simple">861197</object-id>
                    	</tp:taxon-name><tp:taxon-authority>T. Bau &amp; Tian Y. Zhang</tp:taxon-authority><tp:taxon-status xmlns:xlink="http://www.w3.org/1999/xlink" xlink:type="simple">sp. nov.</tp:taxon-status><xref ref-type="fig" rid="F2">Figs 2F</xref><xref ref-type="fig" rid="F7">, 7</xref></tp:nomenclature><tp:treatment-sec sec-type="Etymology"><title>Etymology.</title><p>The specific epithet “<italic>jilinensis</italic>” refers to Jilin Province, China, the origin of the type collection.</p></tp:treatment-sec><tp:treatment-sec sec-type="Holotype"><title>Holotype.</title><p>China. • Jilin Province, Ji’an City, Yushan Park, 24 July 2025, <named-content xmlns:xlink="http://www.w3.org/1999/xlink" content-type="dwc:verbatimCoordinates" xlink:type="simple">41°08'18"N, 126°11'31"E</named-content>, alt. 216 m, Long-Hao Li, <ext-link xmlns:xlink="http://www.w3.org/1999/xlink" xlink:href="LH2572405" ext-link-type="gen" xlink:type="simple">LH2572405</ext-link> (FJAU75554).</p></tp:treatment-sec><tp:treatment-sec sec-type="Diagnosis"><title>Diagnosis.</title><p>The basidiomata are omphalinoid. The pileus is light grayish brown to violet blue, centrally slightly depressed, with a velutinous surface. The lamellae are subdecurrent and white aluminium. The basidiospores are subellipsoid to subpyriform with strongly bumpy, undulate-pustulate ornamentation. The pseudocystidia are subcylindrical to subfusoid and non-dextrinoid.</p></tp:treatment-sec><tp:treatment-sec sec-type="Description"><title>Description.</title><p>Basidiomata omphalinoid. Pileus diameter 0.5–1.4 cm, initially hemispherical, later slightly applanate; when fresh violet blue (RAL 4009), dove gray (RAL 7032), platinum gray (RAL 7036); when dry chocolate brown (RAL 8017), light grayish brown (RAL 8028). Pileus slightly depressed at center, surface velutinous, non-striate; margin entire, slightly incurved. Context thin, deep brown (RAL 8011); odor indistinct or not distinctive. Lamellae subdecurrent, white aluminium (RAL 9006), pearl dark gray (RAL 9023), slightly crowded, unequally long. Stipe central, 1.4–2.9 cm long, 0.2–0.4 cm thick, cylindrical, equal or unequal, hollow, platinum gray (RAL 7036), slightly flexuous; surface fibrillose, base with signal white (RAL 9003) mycelium.</p><fig id="F7" position="float" orientation="portrait"><object-id xmlns:xlink="http://www.w3.org/1999/xlink" content-type="doi" xlink:type="simple">10.3897/mycokeys.132.181204.figure7</object-id><object-id xmlns:xlink="http://www.w3.org/1999/xlink" content-type="arpha" xlink:type="simple">97475B86-09BE-5BBC-A3F3-FF3B03377F37</object-id><label>Figure 7.</label><caption><p><italic><tp:taxon-name><tp:taxon-name-part taxon-name-part-type="genus" reg="Rhodocybe">Rhodocybe</tp:taxon-name-part> <tp:taxon-name-part taxon-name-part-type="species" reg="jilinensis">jilinensis</tp:taxon-name-part></tp:taxon-name></italic> (FJAU75554, holotype). <bold>A</bold>. Basidiomata; <bold>B</bold>. Basidiospores; <bold>C</bold>. Cheilocystidia (pseudocystidia); <bold>D</bold>. Pleurocystidia (pseudocystidia) and basidia; <bold>E</bold>. Pileipellis. Scale bars: 1 cm (<bold>A</bold>); 5 µm (<bold>B–E</bold>).</p></caption><graphic xmlns:xlink="http://www.w3.org/1999/xlink" xlink:href="mycokeys-132-273-g007.jpg" id="oo_1652583.jpg" position="float" orientation="portrait" xlink:type="simple"><uri content-type="original_file" xlink:type="simple">https://binary.pensoft.net/fig/1652583</uri></graphic></fig></tp:treatment-sec><tp:treatment-sec sec-type="Basidiospores"><title>Basidiospores.</title><p>[60/3/2] (5.9–)6.1–6.5–7.0(–7.2) × (4.6–)4.9–5.0–5.2(–5.6) μm, <italic>Q</italic> = 1.16–1.36, <italic>Q<sub>m</sub></italic> = 1.29 (± 0.05), hyaline, subellipsoid to subpyriform in profile view, broadly ellipsoid in face view, distinctly angular in polar view, ornamentation strongly bumpy undulate-pustulate. Basidia 26–33 × 7–9 μm, clavate, 4(2)-sterigmata. Cheilocystidia (pseudocystidia) 27–43 × 4–7 μm, subcylindrical to subfusoid, with clay brown contents, non-dextrinoid. Pleurocystidia (pseudocystidia) similar to cheilocystidia in morphology, dimensions, and contents. Hymenophoral trama subregular, composed of cylindrical hyphae 5–7 μm in diameter, non-dextrinoid. Pileipellis a cutis with transitions to a trichoderm, composed of cylindrical hyphae 5–9 μm in diameter, with yellowish-brown to brown pigment, non-dextrinoid. Stipitipellis composed of repent, cylindrical hyphae 5–13 μm in diameter, with pale grayish-brown pigment. Clamp connections absent in all tissues.</p></tp:treatment-sec><tp:treatment-sec sec-type="Habitat"><title>Habitat.</title><p>Gregarious to scattered on the ground in mixed forests during summer.</p></tp:treatment-sec><tp:treatment-sec sec-type="Distribution"><title>Distribution.</title><p>Currently known only from Jilin Province, China.</p></tp:treatment-sec><tp:treatment-sec sec-type="Additional specimens examined"><title>Additional specimens examined.</title><p>China. • Jilin Province, Ji’an City, Yushan Park, 24 July 2025, <named-content xmlns:xlink="http://www.w3.org/1999/xlink" content-type="dwc:verbatimCoordinates" xlink:type="simple">41°08'18"N, 126°11'31"E</named-content>, alt. 216 m, Tolgor Bau and Yu Wang, <ext-link xmlns:xlink="http://www.w3.org/1999/xlink" xlink:href="WY2572413" ext-link-type="gen" xlink:type="simple">WY2572413</ext-link> (FJAU75555).</p></tp:treatment-sec><tp:treatment-sec sec-type="Notes"><title>Notes.</title><p><italic><tp:taxon-name><tp:taxon-name-part taxon-name-part-type="genus" reg="Rhodocybe">R.</tp:taxon-name-part> <tp:taxon-name-part taxon-name-part-type="species" reg="jilinensis">jilinensis</tp:taxon-name-part></tp:taxon-name></italic> has abundant pseudocystidia and is classified in <italic><tp:taxon-name><tp:taxon-name-part taxon-name-part-type="genus" reg="Rhodocybe">Rhodocybe</tp:taxon-name-part></tp:taxon-name></italic> sect. <italic><tp:taxon-name><tp:taxon-name-part taxon-name-part-type="genus" reg="Rhodocybe">Rhodocybe</tp:taxon-name-part></tp:taxon-name></italic>. <italic><tp:taxon-name><tp:taxon-name-part taxon-name-part-type="genus" reg="Rhodocybe">R.</tp:taxon-name-part> <tp:taxon-name-part taxon-name-part-type="species" reg="caelata">caelata</tp:taxon-name-part></tp:taxon-name></italic> (Fr.) Maire, the type species of the genus, shares a grayish pileus and abundant pseudocystidia with <italic><tp:taxon-name><tp:taxon-name-part taxon-name-part-type="genus" reg="Rhodocybe">R.</tp:taxon-name-part> <tp:taxon-name-part taxon-name-part-type="species" reg="jilinensis">jilinensis</tp:taxon-name-part></tp:taxon-name></italic>. However, <italic><tp:taxon-name><tp:taxon-name-part taxon-name-part-type="genus" reg="Rhodocybe">R.</tp:taxon-name-part> <tp:taxon-name-part taxon-name-part-type="species" reg="caelata">caelata</tp:taxon-name-part></tp:taxon-name></italic> is distinguished by its pileus, which often becomes concentrically areolate-rimose, and by its larger basidiospores (7.0–9.0 × 4.0–5.0 µm, <italic>Q<sub>m</sub></italic> = 1.75), which are ellipsoid to oblong (<xref ref-type="bibr" rid="B8">Baroni 1981</xref>; <xref ref-type="bibr" rid="B13">Bas et al. 1988</xref>). <italic><tp:taxon-name><tp:taxon-name-part taxon-name-part-type="genus" reg="Rhodocybe">R.</tp:taxon-name-part> <tp:taxon-name-part taxon-name-part-type="species" reg="jilinensis">jilinensis</tp:taxon-name-part></tp:taxon-name></italic> is macroscopically similar to <italic><tp:taxon-name><tp:taxon-name-part taxon-name-part-type="genus" reg="Rhodocybe">R.</tp:taxon-name-part> <tp:taxon-name-part taxon-name-part-type="species" reg="griseonigrella">griseonigrella</tp:taxon-name-part></tp:taxon-name></italic> (Vila, Contu, F. Caball. &amp; Ribes) Vizzini et al. and can be easily confused since both species share small basidiomata with gray pileus and lamellae; however, the latter differs in subglobose basidiospores and a dextrinoid reaction in both the hymenium and pileipellis in Melzer’s reagent (<xref ref-type="bibr" rid="B60">Vila et al. 2009</xref>; <xref ref-type="bibr" rid="B62">Vizzini et al. 2016</xref>). <italic><tp:taxon-name><tp:taxon-name-part taxon-name-part-type="genus" reg="Rhodocybe">Rhodocybe</tp:taxon-name-part> <tp:taxon-name-part taxon-name-part-type="species" reg="brunnescens">brunnescens</tp:taxon-name-part></tp:taxon-name></italic> T.J. Baroni &amp; E. Horak is another comparable species, but it can be readily separated from <italic><tp:taxon-name><tp:taxon-name-part taxon-name-part-type="genus" reg="Rhodocybe">R.</tp:taxon-name-part> <tp:taxon-name-part taxon-name-part-type="species" reg="jilinensis">jilinensis</tp:taxon-name-part></tp:taxon-name></italic> by its lamellae, which turn brown on bruising, and by its larger basidiospores (6.5–9.5 × 4.5–5.5 µm) (<xref ref-type="bibr" rid="B10">Baroni and Horak 1994</xref>).</p><p>Phylogenetically, <italic><tp:taxon-name><tp:taxon-name-part taxon-name-part-type="genus" reg="Rhodocybe">R.</tp:taxon-name-part> <tp:taxon-name-part taxon-name-part-type="species" reg="jilinensis">jilinensis</tp:taxon-name-part></tp:taxon-name></italic> is closely related to <italic><tp:taxon-name><tp:taxon-name-part taxon-name-part-type="genus" reg="Rhodocybe">R.</tp:taxon-name-part> <tp:taxon-name-part taxon-name-part-type="species" reg="spongiosa">spongiosa</tp:taxon-name-part></tp:taxon-name></italic> T.J. Baroni et al.; however, the latter is distinguished by its pleurotoid basidiomata, white coloration, and the absence of pigment in the pileipellis hyphae (<xref ref-type="bibr" rid="B22">Henkel et al. 2010</xref>). Compared to <italic><tp:taxon-name><tp:taxon-name-part taxon-name-part-type="genus" reg="Rhodocybe">R.</tp:taxon-name-part> <tp:taxon-name-part taxon-name-part-type="species" reg="fuliginea">fuliginea</tp:taxon-name-part></tp:taxon-name></italic> E. Horak, the latter possesses a deeply umbilicate pileus, densely crowded lamellae, basidiospores that are distinctly rugulose to subangular, and acute-fusoid pseudocystidia (<xref ref-type="bibr" rid="B24">Horak 1979</xref>).</p></tp:treatment-sec><tp:treatment-sec><!--Section generated to contain objects referenced in tp:taxon-treatment.--><fig id="F2" position="float" orientation="portrait"><object-id xmlns:xlink="http://www.w3.org/1999/xlink" content-type="doi" xlink:type="simple">10.3897/mycokeys.132.181204.figure2</object-id><object-id xmlns:xlink="http://www.w3.org/1999/xlink" content-type="arpha" xlink:type="simple">966D835E-1512-5762-A36A-87E302E91E52</object-id><label>Figure 2.</label><caption><p>Basidiomata of the <italic><tp:taxon-name><tp:taxon-name-part taxon-name-part-type="genus" reg="Rhodocybe">Rhodocybe</tp:taxon-name-part></tp:taxon-name></italic>–<italic><tp:taxon-name><tp:taxon-name-part taxon-name-part-type="genus" reg="Clitopilus">Clitopilus</tp:taxon-name-part></tp:taxon-name></italic> clade species. <bold>A, B</bold>. <italic><tp:taxon-name><tp:taxon-name-part taxon-name-part-type="genus" reg="Clitopilus">Clitopilus</tp:taxon-name-part> <tp:taxon-name-part taxon-name-part-type="species" reg="fraxinicola">fraxinicola</tp:taxon-name-part></tp:taxon-name></italic> (<bold>A</bold>. FJAU75563; <bold>B</bold>. FJAU75565); <bold>C–E</bold>. <italic><tp:taxon-name><tp:taxon-name-part taxon-name-part-type="genus" reg="Lulesia">Lulesia</tp:taxon-name-part> <tp:taxon-name-part taxon-name-part-type="species" reg="variabilicolor">variabilicolor</tp:taxon-name-part></tp:taxon-name></italic> (<bold>C, D</bold>. FJAU75569; <bold>E</bold>. FJAU75570); <bold>F</bold>. <italic><tp:taxon-name><tp:taxon-name-part taxon-name-part-type="genus" reg="Rhodocybe">Rhodocybe</tp:taxon-name-part> <tp:taxon-name-part taxon-name-part-type="species" reg="jilinensis">jilinensis</tp:taxon-name-part></tp:taxon-name></italic> (FJAU75554). Scale bars: 1 cm.</p></caption><graphic xmlns:xlink="http://www.w3.org/1999/xlink" xlink:href="mycokeys-132-273-g002.jpg" id="oo_1652578.jpg" position="float" orientation="portrait" xlink:type="simple"><uri content-type="original_file" xlink:type="simple">https://binary.pensoft.net/fig/1652578</uri></graphic></fig></tp:treatment-sec><ref-list><ref id="B8"><mixed-citation xmlns:xlink="http://www.w3.org/1999/xlink" xlink:type="simple">Baroni TJ (1981) A revision of the genus <italic><tp:taxon-name><tp:taxon-name-part taxon-name-part-type="genus">Rhodocybe</tp:taxon-name-part></tp:taxon-name></italic> Maire (<italic><tp:taxon-name><tp:taxon-name-part taxon-name-part-type="order">Agaricales</tp:taxon-name-part></tp:taxon-name></italic>). Beihefte zur Nova Hedwigia 67: 1–194.</mixed-citation></ref><ref id="B13"><mixed-citation xmlns:xlink="http://www.w3.org/1999/xlink" xlink:type="simple">Bas C, Kuyper TW, Noordeloos ME, Vellinga EC (1988) Flora Agaricina Neerlandica (Vol. 1). A.A. Balkema, Rotterdam, 182 pp.</mixed-citation></ref><ref id="B60"><mixed-citation xmlns:xlink="http://www.w3.org/1999/xlink" xlink:type="simple">Vila J, Contu M, Caballero F, Català S, Ribes MA (2009) Nuevos datos sobre el género <italic><tp:taxon-name><tp:taxon-name-part taxon-name-part-type="genus">Clitopilus</tp:taxon-name-part></tp:taxon-name></italic> (incl. <italic><tp:taxon-name><tp:taxon-name-part taxon-name-part-type="genus">Rhodocybe</tp:taxon-name-part></tp:taxon-name></italic>) en la península Ibérica e Islas Canarias. Bollettino dell’Associazione Micologica ed Ecologica Romana 25(77–78): 3–14.</mixed-citation></ref><ref id="B62"><mixed-citation xmlns:xlink="http://www.w3.org/1999/xlink" xlink:type="simple">Vizzini A, Picillo B, Ercole E, Vila J, Contu M (2016) <italic><tp:taxon-name><tp:taxon-name-part taxon-name-part-type="genus">Rhodocybe</tp:taxon-name-part> <tp:taxon-name-part taxon-name-part-type="species">formosa</tp:taxon-name-part></tp:taxon-name></italic> (<italic><tp:taxon-name><tp:taxon-name-part taxon-name-part-type="order">Agaricales</tp:taxon-name-part></tp:taxon-name></italic>, <italic><tp:taxon-name><tp:taxon-name-part taxon-name-part-type="family">Entolomataceae</tp:taxon-name-part></tp:taxon-name></italic>): New collections, molecular data and synonymy, and <italic><tp:taxon-name><tp:taxon-name-part taxon-name-part-type="genus">Rhodocybe</tp:taxon-name-part> <tp:taxon-name-part taxon-name-part-type="species">griseonigrella</tp:taxon-name-part></tp:taxon-name></italic> comb. nov. Phytotaxa 255(1): 34–46. <ext-link xlink:href="10.11646/phytotaxa.255.1.3" ext-link-type="doi" xlink:type="simple">https://doi.org/10.11646/phytotaxa.255.1.3</ext-link></mixed-citation></ref><ref id="B10"><mixed-citation xmlns:xlink="http://www.w3.org/1999/xlink" xlink:type="simple">Baroni TJ, Horak E (1994) <italic><tp:taxon-name><tp:taxon-name-part taxon-name-part-type="family">Entolomataceae</tp:taxon-name-part></tp:taxon-name></italic> in North America III: New taxa, new combinations and notes on species of <italic><tp:taxon-name><tp:taxon-name-part taxon-name-part-type="genus">Rhodocybe</tp:taxon-name-part></tp:taxon-name></italic>. Mycologia 86(1): 138–145. <ext-link xlink:href="10.1080/00275514.1994.12026385" ext-link-type="doi" xlink:type="simple">https://doi.org/10.1080/00275514.1994.12026385</ext-link></mixed-citation></ref><ref id="B22"><mixed-citation xmlns:xlink="http://www.w3.org/1999/xlink" xlink:type="simple">Henkel TW, Largent DL, Aime MC, Baroni TJ (2010) The <italic><tp:taxon-name><tp:taxon-name-part taxon-name-part-type="family">Entolomataceae</tp:taxon-name-part></tp:taxon-name></italic> of the Pakaraima Mountains of Guyana III: New species of <italic><tp:taxon-name><tp:taxon-name-part taxon-name-part-type="genus">Rhodocybe</tp:taxon-name-part></tp:taxon-name></italic>. Mycoscience 51(1): 23–27. <ext-link xlink:href="10.1007/s10267-009-0008-0" ext-link-type="doi" xlink:type="simple">https://doi.org/10.1007/s10267-009-0008-0</ext-link></mixed-citation></ref><ref id="B24"><mixed-citation xmlns:xlink="http://www.w3.org/1999/xlink" xlink:type="simple">Horak E (1979) <tp:taxon-name><tp:taxon-name-part taxon-name-part-type="kingdom">Fungi</tp:taxon-name-part></tp:taxon-name> agaricini Novazelandiae VII. <italic><tp:taxon-name><tp:taxon-name-part taxon-name-part-type="genus">Rhodocybe</tp:taxon-name-part></tp:taxon-name></italic> Maire. New Zealand Journal of Botany 17(3): 275–281. <ext-link xlink:href="10.1080/0028825X.1979.10426901" ext-link-type="doi" xlink:type="simple">https://doi.org/10.1080/0028825X.1979.10426901</ext-link></mixed-citation></ref></ref-list></tp:taxon-treatment>
