# Supplementary material for: Seven new species of the Rhodocybe– Clitopilus clade (Entolomataceae, Agaricales) from Northeast China
Source: MycoKeys. 2026 May 21;132:273–306. doi: 10.3897/mycokeys.132.181204 (PMC13220051; doi:10.3897/mycokeys.132.181204)
Supplement: XML Treatment for Rhodocybe subnuciolens [file mycokeys.132.181204-treatment4.xml]

<!DOCTYPE tp:taxon-treatment
  PUBLIC "-//TaxonX//DTD Taxonomic Treatment Publishing DTD v0 20100105//EN" "tax-treatment-NSO.dtd">
<tp:taxon-treatment xmlns:tp="http://www.plazi.org/taxpub"><tp:treatment-meta><kwd-group><label>Taxon classification</label><kwd>
                <named-content content-type="kingdom">Fungi</named-content>
              </kwd><kwd>
                <named-content content-type="order">Agaricales</named-content>
              </kwd><kwd>
                <named-content content-type="family">Entolomataceae</named-content>
              </kwd></kwd-group><mixed-citation publication-type="journal"><person-group><name><surname>Zhang</surname><given-names>Tian-Yu</given-names></name><name><surname>Bau</surname><given-names>Tolgor</given-names></name></person-group><article-title>Seven new species of the <italic><tp:taxon-name><tp:taxon-name-part taxon-name-part-type="genus" reg="Rhodocybe">Rhodocybe</tp:taxon-name-part></tp:taxon-name></italic>– <italic><tp:taxon-name><tp:taxon-name-part taxon-name-part-type="genus" reg="Clitopilus">Clitopilus</tp:taxon-name-part></tp:taxon-name></italic> clade (<italic><tp:taxon-name><tp:taxon-name-part taxon-name-part-type="family" reg="Entolomataceae">Entolomataceae</tp:taxon-name-part></tp:taxon-name></italic>, <italic><tp:taxon-name><tp:taxon-name-part taxon-name-part-type="order" reg="Agaricales">Agaricales</tp:taxon-name-part></tp:taxon-name></italic>) from Northeast China</article-title><source>MycoKeys</source><day>21</day><month>05</month><year>2026</year><volume>132</volume><fpage>273</fpage><lpage>306</lpage><pub-id pub-id-type="doi">10.3897/mycokeys.132.181204</pub-id></mixed-citation></tp:treatment-meta><tp:nomenclature><tp:taxon-name><object-id xmlns:xlink="http://www.w3.org/1999/xlink" content-type="arpha" xlink:type="simple">67C6E162-D421-565F-B6F1-3D3D45F2AB1F</object-id>
                    		<tp:taxon-name-part taxon-name-part-type="genus" reg="Rhodocybe">Rhodocybe</tp:taxon-name-part> <tp:taxon-name-part taxon-name-part-type="species" reg="subnuciolens">subnuciolens</tp:taxon-name-part>
                    	
                    		<object-id xmlns:xlink="http://www.w3.org/1999/xlink" content-type="mycobank" xlink:type="simple">861196</object-id>
                    	</tp:taxon-name><tp:taxon-authority>T. Bau &amp; Tian Y. Zhang</tp:taxon-authority><tp:taxon-status xmlns:xlink="http://www.w3.org/1999/xlink" xlink:type="simple">sp. nov.</tp:taxon-status><xref ref-type="fig" rid="F3">Figs 3G</xref><xref ref-type="fig" rid="F3">, 3H</xref><xref ref-type="fig" rid="F8">, 8</xref></tp:nomenclature><tp:treatment-sec sec-type="Etymology"><title>Etymology.</title><p>The specific epithet “<italic>subnuciolens</italic>” refers to its morphological similarity to <italic><tp:taxon-name><tp:taxon-name-part taxon-name-part-type="genus" reg="Rhodocybe">R.</tp:taxon-name-part> <tp:taxon-name-part taxon-name-part-type="species" reg="nuciolens">nuciolens</tp:taxon-name-part></tp:taxon-name></italic>.</p></tp:treatment-sec><tp:treatment-sec sec-type="Holotype"><title>Holotype.</title><p>China. • Jilin Province, Huadian City, Hongshi National Forest Park, 15 August 2025, <named-content xmlns:xlink="http://www.w3.org/1999/xlink" content-type="dwc:verbatimCoordinates" xlink:type="simple">42°50'56"N, 127°07'12"E</named-content>, alt. 498 m, Tian-Yu Zhang, ZTY2581517, (FJAU75553).</p><fig id="F8" position="float" orientation="portrait"><object-id xmlns:xlink="http://www.w3.org/1999/xlink" content-type="doi" xlink:type="simple">10.3897/mycokeys.132.181204.figure8</object-id><object-id xmlns:xlink="http://www.w3.org/1999/xlink" content-type="arpha" xlink:type="simple">1C8FCB82-A996-550E-8842-0C6A8298A4F1</object-id><label>Figure 8.</label><caption><p><italic><tp:taxon-name><tp:taxon-name-part taxon-name-part-type="genus" reg="Rhodocybe">Rhodocybe</tp:taxon-name-part> <tp:taxon-name-part taxon-name-part-type="species" reg="subnuciolens">subnuciolens</tp:taxon-name-part></tp:taxon-name></italic> (FJAU75553, holotype). <bold>A</bold>. Basidiomata; <bold>B</bold>. Basidiospores; <bold>C</bold>. Basidia; <bold>D</bold>. Cheilocystidia; <bold>E</bold>. Pileipellis. Scale bars: 1 cm (<bold>A</bold>); 5 µm (<bold>B–E</bold>).</p></caption><graphic xmlns:xlink="http://www.w3.org/1999/xlink" xlink:href="mycokeys-132-273-g008.jpg" id="oo_1652584.jpg" position="float" orientation="portrait" xlink:type="simple"><uri content-type="original_file" xlink:type="simple">https://binary.pensoft.net/fig/1652584</uri></graphic></fig></tp:treatment-sec><tp:treatment-sec sec-type="Diagnosis"><title>Diagnosis.</title><p>Morphologically similar to <italic><tp:taxon-name><tp:taxon-name-part taxon-name-part-type="genus" reg="Rhodocybe">R.</tp:taxon-name-part> <tp:taxon-name-part taxon-name-part-type="species" reg="nuciolens">nuciolens</tp:taxon-name-part></tp:taxon-name></italic>, but distinguished by its smaller and more slender basidiomata, smaller basidiospores, and more crowded lamellae.</p></tp:treatment-sec><tp:treatment-sec sec-type="Description"><title>Description.</title><p>Basidiomata collybioid. Pileus diameter 1.2–3.4 cm, initially convex, later applanate; when fresh grayish white (RAL 9012); when dry beige (RAL 1001). Pileus centrally slightly depressed or non-depressed; surface smooth, sometimes hygrophanous, non-striate; margin entire. Context slightly thin, sand yellow (RAL 1002); odor indistinct. Lamellae adnate to subdecurrent, off-white (RAL 1013), slightly crowded, unequally long. Stipe central, 1.7–2.9 cm long, 0.2–0.4 cm thick, cylindrical, equal, solid, grayish white (RAL 9012); surface smooth, basal signal white (RAL 9003), with mycelium and rhizomorphs.</p></tp:treatment-sec><tp:treatment-sec sec-type="Basidiospores"><title>Basidiospores.</title><p>[100/5/3] (4.8–)5.4–5.6–6.3(–6.5) × (3.3–)3.5–3.9–4.2(–4.5) μm, <italic>Q</italic> = 1.26–1.59, <italic>Q<sub>m</sub></italic> = 1.45 (± 0.08), hyaline, subellipsoid or subamygdaliform in profile view, broadly ellipsoid in face view, minutely angular in polar view, undulate-pustulate in all views. Basidia 19–25 × 5–7 μm, clavate, 4(2)-sterigmata. Pseudocystidia absent. Cheilocystidia 17–33 × 3–5 μm, subcylindrical, often with bent or rarely branched apex, irregular, non-dextrinoid. Pleurocystidia absent. Hymenophoral trama regular, composed of cylindrical hyphae 7–12 μm in diameter, non-dextrinoid. Pileipellis a cutis, composed of thin-walled, hyaline, interwoven hyphae 6–9 μm in diameter, non-dextrinoid. Stipitipellis composed of repent, cylindrical, hyaline hyphae 5–8 μm in diameter. Clamp connections absent in all tissues.</p></tp:treatment-sec><tp:treatment-sec sec-type="Habitat"><title>Habitat.</title><p>Solitary or scattered on the ground in mixed forests during summer.</p></tp:treatment-sec><tp:treatment-sec sec-type="Distribution"><title>Distribution.</title><p>Currently known only from Jilin Province, China.</p></tp:treatment-sec><tp:treatment-sec sec-type="Additional specimens examined"><title>Additional specimens examined.</title><p>China. • Jilin Province, Huadian City, Hongshi National Forest Park, 16 August 2025, <named-content xmlns:xlink="http://www.w3.org/1999/xlink" content-type="dwc:verbatimCoordinates" xlink:type="simple">42°50'56"N, 127°07'12"E</named-content>, alt. 498 m, Tian-Yu Zhang, ZTY2581616, (FJAU75551); • Same location, 31 July 2025, Tian-Yu Zhang, ZTY2573118, (FJAU75552).</p></tp:treatment-sec><tp:treatment-sec sec-type="Notes"><title>Notes.</title><p><italic><tp:taxon-name><tp:taxon-name-part taxon-name-part-type="genus" reg="Rhodocybe">Rhodocybe</tp:taxon-name-part> <tp:taxon-name-part taxon-name-part-type="species" reg="subnuciolens">subnuciolens</tp:taxon-name-part></tp:taxon-name></italic> belongs to sect. <italic><tp:taxon-name><tp:taxon-name-part taxon-name-part-type="genus" reg="Rhodophana"/><tp:taxon-name-part taxon-name-part-type="section" reg="Rufobrunnea">Rufobrunnea</tp:taxon-name-part></tp:taxon-name></italic>. Compared with this species, <italic><tp:taxon-name><tp:taxon-name-part taxon-name-part-type="genus" reg="Rhodocybe">R.</tp:taxon-name-part> <tp:taxon-name-part taxon-name-part-type="species" reg="nuciolens">nuciolens</tp:taxon-name-part></tp:taxon-name></italic> has larger basidiomata with a pileus diameter of 3.5–8 cm, more distant lamellae, larger basidiospores (5.5–8 × 4–5 μm), and is currently known only from North America (<xref ref-type="bibr" rid="B42">Murrill 1913</xref>). The basidiomata color of <italic><tp:taxon-name><tp:taxon-name-part taxon-name-part-type="genus" reg="Rhodocybe">R.</tp:taxon-name-part> <tp:taxon-name-part taxon-name-part-type="species" reg="subnuciolens">subnuciolens</tp:taxon-name-part></tp:taxon-name></italic> is close to that of <italic><tp:taxon-name><tp:taxon-name-part taxon-name-part-type="genus" reg="Rhodocybe">R.</tp:taxon-name-part> <tp:taxon-name-part taxon-name-part-type="species" reg="subasyae">subasyae</tp:taxon-name-part></tp:taxon-name></italic> T. Bau &amp; Y.L. Sun, but the latter has a reddish tinge on the pileus, sinuate lamellae, and a two-layered pileipellis composed of short-cylindrical and inflated cylindrical hyphae. Furthermore, a significant genetic distance separates the two species, providing a clear basis for distinction (<xref ref-type="bibr" rid="B58">Sun and Bau 2023</xref>).</p><p>Phylogenetically, <italic><tp:taxon-name><tp:taxon-name-part taxon-name-part-type="genus" reg="Rhodocybe">R.</tp:taxon-name-part> <tp:taxon-name-part taxon-name-part-type="species" reg="subnuciolens">subnuciolens</tp:taxon-name-part></tp:taxon-name></italic> is a sister taxon to <italic><tp:taxon-name><tp:taxon-name-part taxon-name-part-type="genus" reg="Rhodocybe">R.</tp:taxon-name-part> <tp:taxon-name-part taxon-name-part-type="species" reg="pseudopiperita">pseudopiperita</tp:taxon-name-part></tp:taxon-name></italic> T.J. Baroni &amp; G.M. Gates, but the latter is distinguished by its lack of hymenial cystidia and its distribution in Oceania (<xref ref-type="bibr" rid="B9">Baroni and Gates 2006</xref>). The other three close relatives (<italic><tp:taxon-name><tp:taxon-name-part taxon-name-part-type="genus" reg="Rhodocybe">R.</tp:taxon-name-part> <tp:taxon-name-part taxon-name-part-type="species" reg="alutacea">alutacea</tp:taxon-name-part></tp:taxon-name></italic> Singer, <italic><tp:taxon-name><tp:taxon-name-part taxon-name-part-type="genus" reg="Rhodocybe">R.</tp:taxon-name-part> <tp:taxon-name-part taxon-name-part-type="species" reg="dominicana">dominicana</tp:taxon-name-part></tp:taxon-name></italic> T.J. Baroni &amp; Angelini, and <italic><tp:taxon-name><tp:taxon-name-part taxon-name-part-type="genus" reg="Rhodocybe">R.</tp:taxon-name-part> <tp:taxon-name-part taxon-name-part-type="species" reg="pseudoalutacea">pseudoalutacea</tp:taxon-name-part></tp:taxon-name></italic> T.J. Baroni et al.) are all distributed in North America (<xref ref-type="bibr" rid="B12">Baroni et al. 2020</xref>). Among them, <italic><tp:taxon-name><tp:taxon-name-part taxon-name-part-type="genus" reg="Rhodocybe">R.</tp:taxon-name-part> <tp:taxon-name-part taxon-name-part-type="species" reg="alutacea">alutacea</tp:taxon-name-part></tp:taxon-name></italic> also possesses a pale pileus, but hymenial cystidia are absent; <italic><tp:taxon-name><tp:taxon-name-part taxon-name-part-type="genus" reg="Rhodocybe">R.</tp:taxon-name-part> <tp:taxon-name-part taxon-name-part-type="species" reg="dominicana">dominicana</tp:taxon-name-part></tp:taxon-name></italic> not only lacks hymenial cystidia but also has a two-layered pileipellis composed of cylindrical and subglobose hyphae; and <italic><tp:taxon-name><tp:taxon-name-part taxon-name-part-type="genus" reg="Rhodocybe">R.</tp:taxon-name-part> <tp:taxon-name-part taxon-name-part-type="species" reg="pseudoalutacea">pseudoalutacea</tp:taxon-name-part></tp:taxon-name></italic> has a brownish-orange pileus, lacks hymenial cystidia, and possesses caulocystidia.</p></tp:treatment-sec><tp:treatment-sec><!--Section generated to contain objects referenced in tp:taxon-treatment.--><fig id="F3" position="float" orientation="portrait"><object-id xmlns:xlink="http://www.w3.org/1999/xlink" content-type="doi" xlink:type="simple">10.3897/mycokeys.132.181204.figure3</object-id><object-id xmlns:xlink="http://www.w3.org/1999/xlink" content-type="arpha" xlink:type="simple">F14E4CA0-9BB6-582B-A849-2BAFD34BA101</object-id><label>Figure 3.</label><caption><p>Basidiomata of the <italic><tp:taxon-name><tp:taxon-name-part taxon-name-part-type="genus" reg="Rhodocybe">Rhodocybe</tp:taxon-name-part></tp:taxon-name></italic>–<italic><tp:taxon-name><tp:taxon-name-part taxon-name-part-type="genus" reg="Clitopilus">Clitopilus</tp:taxon-name-part></tp:taxon-name></italic> clade species. <bold>G, H</bold>. <italic><tp:taxon-name><tp:taxon-name-part taxon-name-part-type="genus" reg="Rhodocybe">Rhodocybe</tp:taxon-name-part> <tp:taxon-name-part taxon-name-part-type="species" reg="subnuciolens">subnuciolens</tp:taxon-name-part></tp:taxon-name></italic> (FJAU75553). <bold>I</bold>. <italic><tp:taxon-name><tp:taxon-name-part taxon-name-part-type="genus" reg="Rhodocybe">R.</tp:taxon-name-part> <tp:taxon-name-part taxon-name-part-type="species" reg="galericulata">galericulata</tp:taxon-name-part></tp:taxon-name></italic> (FJAU75558). <bold>J, K</bold>. <italic><tp:taxon-name><tp:taxon-name-part taxon-name-part-type="genus" reg="Rhodocybe">R.</tp:taxon-name-part> <tp:taxon-name-part taxon-name-part-type="species" reg="eburneolutea">eburneolutea</tp:taxon-name-part></tp:taxon-name></italic> (FJAU75556). <bold>L</bold>. <italic><tp:taxon-name><tp:taxon-name-part taxon-name-part-type="genus" reg="Rhodophana">Rhodophana</tp:taxon-name-part> <tp:taxon-name-part taxon-name-part-type="species" reg="hongshiensis">hongshiensis</tp:taxon-name-part></tp:taxon-name></italic> (FJAU75561). Scale bars: 1 cm.</p></caption><graphic xmlns:xlink="http://www.w3.org/1999/xlink" xlink:href="mycokeys-132-273-g003.jpg" id="oo_1652579.jpg" position="float" orientation="portrait" xlink:type="simple"><uri content-type="original_file" xlink:type="simple">https://binary.pensoft.net/fig/1652579</uri></graphic></fig></tp:treatment-sec><ref-list><ref id="B42"><mixed-citation xmlns:xlink="http://www.w3.org/1999/xlink" xlink:type="simple">Murrill WA (1913) The <italic><tp:taxon-name><tp:taxon-name-part taxon-name-part-type="family">Agaricaceae</tp:taxon-name-part></tp:taxon-name></italic> of the Pacific Coast—IV. New species of <italic><tp:taxon-name><tp:taxon-name-part taxon-name-part-type="genus">Clitocybe</tp:taxon-name-part></tp:taxon-name></italic> and <italic><tp:taxon-name><tp:taxon-name-part taxon-name-part-type="genus">Melanoleuca</tp:taxon-name-part></tp:taxon-name></italic>. Mycologia 5(4): 206–223. <ext-link xlink:href="10.1080/00275514.1913.12018520" ext-link-type="doi" xlink:type="simple">https://doi.org/10.1080/00275514.1913.12018520</ext-link></mixed-citation></ref><ref id="B58"><mixed-citation xmlns:xlink="http://www.w3.org/1999/xlink" xlink:type="simple">Sun YL, Bau T (2023) <italic><tp:taxon-name><tp:taxon-name-part taxon-name-part-type="genus">Rhodocybe</tp:taxon-name-part> <tp:taxon-name-part taxon-name-part-type="species">subasyae</tp:taxon-name-part></tp:taxon-name></italic>, a new species of <italic><tp:taxon-name><tp:taxon-name-part taxon-name-part-type="genus">Rhodocybe</tp:taxon-name-part></tp:taxon-name></italic> sect. <italic><tp:taxon-name><tp:taxon-name-part taxon-name-part-type="genus"/><tp:taxon-name-part taxon-name-part-type="section">Rufobrunnea</tp:taxon-name-part></tp:taxon-name></italic> (<italic><tp:taxon-name><tp:taxon-name-part taxon-name-part-type="family">Entolomataceae</tp:taxon-name-part></tp:taxon-name></italic>, <italic><tp:taxon-name><tp:taxon-name-part taxon-name-part-type="order">Agaricales</tp:taxon-name-part></tp:taxon-name></italic>) from northeast China. Mycoscience 64(3): 96–100. <ext-link xlink:href="10.47371/mycosci.2023.03.001" ext-link-type="doi" xlink:type="simple">https://doi.org/10.47371/mycosci.2023.03.001</ext-link></mixed-citation></ref><ref id="B9"><mixed-citation xmlns:xlink="http://www.w3.org/1999/xlink" xlink:type="simple">Baroni TJ, Gates GM (2006) New species and records of <italic><tp:taxon-name><tp:taxon-name-part taxon-name-part-type="genus">Rhodocybe</tp:taxon-name-part></tp:taxon-name></italic> (<italic><tp:taxon-name><tp:taxon-name-part taxon-name-part-type="family">Entolomataceae</tp:taxon-name-part></tp:taxon-name></italic>, <italic><tp:taxon-name><tp:taxon-name-part taxon-name-part-type="order">Agaricales</tp:taxon-name-part></tp:taxon-name></italic>) from Tasmania. Australian Systematic Botany 19(4): 343–358. <ext-link xlink:href="10.1071/sb06002" ext-link-type="doi" xlink:type="simple">https://doi.org/10.1071/sb06002</ext-link></mixed-citation></ref><ref id="B12"><mixed-citation xmlns:xlink="http://www.w3.org/1999/xlink" xlink:type="simple">Baroni TJ, Angelini C, Bergemann SE, Lodge DJ, Lacey L, Curtis TA, Cantrell SA (2020) <italic><tp:taxon-name><tp:taxon-name-part taxon-name-part-type="genus">Rhodocybe</tp:taxon-name-part></tp:taxon-name></italic>–<italic><tp:taxon-name><tp:taxon-name-part taxon-name-part-type="genus">Clitopilus</tp:taxon-name-part></tp:taxon-name></italic> clade (<italic><tp:taxon-name><tp:taxon-name-part taxon-name-part-type="family">Entolomataceae</tp:taxon-name-part></tp:taxon-name></italic>, <italic><tp:taxon-name><tp:taxon-name-part taxon-name-part-type="phylum">Basidiomycota</tp:taxon-name-part></tp:taxon-name></italic>) in the Dominican Republic: New taxa and first reports of <italic><tp:taxon-name><tp:taxon-name-part taxon-name-part-type="genus">Clitocella</tp:taxon-name-part></tp:taxon-name></italic>, <italic><tp:taxon-name><tp:taxon-name-part taxon-name-part-type="genus">Clitopilus</tp:taxon-name-part></tp:taxon-name></italic>, and <italic><tp:taxon-name><tp:taxon-name-part taxon-name-part-type="genus">Rhodocybe</tp:taxon-name-part></tp:taxon-name></italic> for Hispaniola. Mycological Progress 19(10): 1083–1099. <ext-link xlink:href="10.1007/s11557-020-01619-y" ext-link-type="doi" xlink:type="simple">https://doi.org/10.1007/s11557-020-01619-y</ext-link></mixed-citation></ref></ref-list></tp:taxon-treatment>
