# Supplementary material for: Seven new species of the Rhodocybe– Clitopilus clade (Entolomataceae, Agaricales) from Northeast China
Source: MycoKeys. 2026 May 21;132:273–306. doi: 10.3897/mycokeys.132.181204 (PMC13220051; doi:10.3897/mycokeys.132.181204)
Supplement: XML Treatment for Rhodocybe galericulata [file mycokeys.132.181204-treatment5.xml]

<!DOCTYPE tp:taxon-treatment
  PUBLIC "-//TaxonX//DTD Taxonomic Treatment Publishing DTD v0 20100105//EN" "tax-treatment-NSO.dtd">
<tp:taxon-treatment xmlns:tp="http://www.plazi.org/taxpub"><tp:treatment-meta><kwd-group><label>Taxon classification</label><kwd>
                <named-content content-type="kingdom">Fungi</named-content>
              </kwd><kwd>
                <named-content content-type="order">Agaricales</named-content>
              </kwd><kwd>
                <named-content content-type="family">Entolomataceae</named-content>
              </kwd></kwd-group><mixed-citation publication-type="journal"><person-group><name><surname>Zhang</surname><given-names>Tian-Yu</given-names></name><name><surname>Bau</surname><given-names>Tolgor</given-names></name></person-group><article-title>Seven new species of the <italic><tp:taxon-name><tp:taxon-name-part taxon-name-part-type="genus" reg="Rhodocybe">Rhodocybe</tp:taxon-name-part></tp:taxon-name></italic>– <italic><tp:taxon-name><tp:taxon-name-part taxon-name-part-type="genus" reg="Clitopilus">Clitopilus</tp:taxon-name-part></tp:taxon-name></italic> clade (<italic><tp:taxon-name><tp:taxon-name-part taxon-name-part-type="family" reg="Entolomataceae">Entolomataceae</tp:taxon-name-part></tp:taxon-name></italic>, <italic><tp:taxon-name><tp:taxon-name-part taxon-name-part-type="order" reg="Agaricales">Agaricales</tp:taxon-name-part></tp:taxon-name></italic>) from Northeast China</article-title><source>MycoKeys</source><day>21</day><month>05</month><year>2026</year><volume>132</volume><fpage>273</fpage><lpage>306</lpage><pub-id pub-id-type="doi">10.3897/mycokeys.132.181204</pub-id></mixed-citation></tp:treatment-meta><tp:nomenclature><tp:taxon-name><object-id xmlns:xlink="http://www.w3.org/1999/xlink" content-type="arpha" xlink:type="simple">AEAD8533-0B63-5D58-AB2D-4D186EFA0661</object-id>
                    		<tp:taxon-name-part taxon-name-part-type="genus" reg="Rhodocybe">Rhodocybe</tp:taxon-name-part> <tp:taxon-name-part taxon-name-part-type="species" reg="galericulata">galericulata</tp:taxon-name-part>
                    	
                    		<object-id xmlns:xlink="http://www.w3.org/1999/xlink" content-type="mycobank" xlink:type="simple">861198</object-id>
                    	</tp:taxon-name><tp:taxon-authority>T. Bau &amp; T.Y. Zhang</tp:taxon-authority><tp:taxon-status xmlns:xlink="http://www.w3.org/1999/xlink" xlink:type="simple">sp. nov.</tp:taxon-status><xref ref-type="fig" rid="F3">Figs 3I</xref><xref ref-type="fig" rid="F9">, 9</xref></tp:nomenclature><tp:treatment-sec sec-type="Etymology"><title>Etymology.</title><p>The specific epithet “<italic>galericulata</italic>” is a Latin noun meaning “a small hat” or “cap,” referring to the characteristic bowler hat-like shape of the pileus, caused by its depressed center and raised surface.</p><fig id="F9" position="float" orientation="portrait"><object-id xmlns:xlink="http://www.w3.org/1999/xlink" content-type="doi" xlink:type="simple">10.3897/mycokeys.132.181204.figure9</object-id><object-id xmlns:xlink="http://www.w3.org/1999/xlink" content-type="arpha" xlink:type="simple">D6601C23-636D-5BCB-91A6-BD99AAD1EE48</object-id><label>Figure 9.</label><caption><p><italic><tp:taxon-name><tp:taxon-name-part taxon-name-part-type="genus" reg="Rhodocybe">Rhodocybe</tp:taxon-name-part> <tp:taxon-name-part taxon-name-part-type="species" reg="galericulata">galericulata</tp:taxon-name-part></tp:taxon-name></italic> (FJAU75558, holotype). <bold>A</bold>. Basidiomata; <bold>B</bold>. Basidiospores; <bold>C</bold>. Cheilocystidia (pseudocystidia); <bold>D</bold>. Pleurocystidia (pseudocystidia) and basidia; <bold>E</bold>. Pileipellis. Scale bars: 1 cm (<bold>A</bold>); 5 µm (<bold>B–E</bold>).</p></caption><graphic xmlns:xlink="http://www.w3.org/1999/xlink" xlink:href="mycokeys-132-273-g009.jpg" id="oo_1652585.jpg" position="float" orientation="portrait" xlink:type="simple"><uri content-type="original_file" xlink:type="simple">https://binary.pensoft.net/fig/1652585</uri></graphic></fig></tp:treatment-sec><tp:treatment-sec sec-type="Holotype"><title>Holotype.</title><p>China. • Heilongjiang Province, Harbin City, Guli Park, 24 July 2023, <named-content xmlns:xlink="http://www.w3.org/1999/xlink" content-type="dwc:verbatimCoordinates" xlink:type="simple">45°46'27"N, 124°41'47"E</named-content>, alt. 128 m, Li-Yang Zhu, <ext-link xmlns:xlink="http://www.w3.org/1999/xlink" xlink:href="Z23072405" ext-link-type="gen" xlink:type="simple">Z23072405</ext-link> (FJAU75558).</p></tp:treatment-sec><tp:treatment-sec sec-type="Diagnosis"><title>Diagnosis.</title><p>Pileus chocolate brown to deep brown, centrally depressed with raised disc, resembling a bowler hat. Lamellae adnate to subdecurrent. Basidiospores subellipsoid to amygdaliform with undulate-pustulate ornamentation. Pseudocystidia clavate, subcylindrical to undulate in outline, with curry contents.</p></tp:treatment-sec><tp:treatment-sec sec-type="Description"><title>Description.</title><p>Basidiomata collybioid. Pileus diameter 0.6–1.0 cm, initially hemispherical to convex, later slightly applanate, eventually depressed at center, with area around the disc raised resembling a bowler hat; when fresh deep brown (RAL 8011), chestnut brown (RAL 8015), chocolate brown (RAL 8017); when dry blackish brown (RAL 8022), light grayish brown (RAL 8028). Pileus surface smooth; margin entire, slightly incurved. Context thin, soil brown (RAL 8003); odor indistinct. Lamellae adnate to subdecurrent, nearly white (RAL 1013), slightly crowded, unequally long. Stipe central, 1.2–1.7 cm long, 0.2 cm thick, cylindrical, equal, hollow, grayish brown (RAL 7013) to light brown (RAL 8025); surface smooth, base with signal white (RAL 9003) mycelium.</p></tp:treatment-sec><tp:treatment-sec sec-type="Basidiospores"><title>Basidiospores.</title><p>[80/4/2] (5.4–)5.6–6.1–6.8(–7.0) × (3.9–)4.0–4.5–4.9(–5.0) μm, <italic>Q</italic> = 1.22–1.56, <italic>Q<sub>m</sub></italic> = 1.36 (± 0.08), hyaline, subellipsoid to amygdaliform in profile view, broadly ellipsoid in face view, obscurely angular in polar view, with undulate-pustulate ornamentation. Basidia 24–30 × 6–8 μm, clavate, 4(2)-sterigmata. Cheilocystidia (pseudocystidia) 20–45 × 3–8 μm, clavate, subcylindrical to undulate in outline, with curry contents, non-dextrinoid. Pleurocystidia (pseudocystidia) similar to cheilocystidia in morphology, dimensions, and contents. Hymenophoral trama subregular, composed of cylindrical hyphae 3–7 μm in diameter, non-dextrinoid. Pileipellis a cutis, composed of interwoven cylindrical hyphae 5–9 μm in diameter, with brown pigment, non-dextrinoid. Stipitipellis composed of repent, cylindrical hyphae 3–7 μm in diameter, with pale yellowish-brown pigment. Clamp connections absent in all tissues.</p></tp:treatment-sec><tp:treatment-sec sec-type="Habitat"><title>Habitat.</title><p>Gregarious on soil in broad-leaved forests during summer.</p></tp:treatment-sec><tp:treatment-sec sec-type="Distribution"><title>Distribution.</title><p>Currently known only from Heilongjiang Province, China.</p></tp:treatment-sec><tp:treatment-sec sec-type="Additional specimens examined"><title>Additional specimens examined.</title><p>China. • Heilongjiang Province, Harbin City, Guli Park, 24 July 2023, <named-content xmlns:xlink="http://www.w3.org/1999/xlink" content-type="dwc:verbatimCoordinates" xlink:type="simple">45°46'27"N, 124°41'47"E</named-content>, alt. 128 m, Wei-Nan Hou, <ext-link xmlns:xlink="http://www.w3.org/1999/xlink" xlink:href="H2307142" ext-link-type="gen" xlink:type="simple">H2307142</ext-link> (FJAU75559).</p></tp:treatment-sec><tp:treatment-sec sec-type="Notes"><title>Notes.</title><p><italic><tp:taxon-name><tp:taxon-name-part taxon-name-part-type="genus" reg="Rhodocybe">R.</tp:taxon-name-part> <tp:taxon-name-part taxon-name-part-type="species" reg="galericulata">galericulata</tp:taxon-name-part></tp:taxon-name></italic> has pseudocystidia with curry contents and is morphologically classified within sect. <italic><tp:taxon-name><tp:taxon-name-part taxon-name-part-type="genus" reg="Rhodocybe">Rhodocybe</tp:taxon-name-part></tp:taxon-name></italic>. While <italic><tp:taxon-name><tp:taxon-name-part taxon-name-part-type="genus" reg="Rhodocybe">R.</tp:taxon-name-part> <tp:taxon-name-part taxon-name-part-type="species" reg="galericulata">galericulata</tp:taxon-name-part></tp:taxon-name></italic> is macroscopically similar to <italic><tp:taxon-name><tp:taxon-name-part taxon-name-part-type="genus" reg="Rhodocybe">R.</tp:taxon-name-part> <tp:taxon-name-part taxon-name-part-type="species" reg="brunnea">brunnea</tp:taxon-name-part></tp:taxon-name></italic> Contu due to its brown pileus, the latter is distinguished by its larger basidiomata, a pileus ranging from pale yellowish to brown without a central depression, fusoid to lageniform pseudocystidia, and a gregarious habit on humus of <italic><tp:taxon-name><tp:taxon-name-part taxon-name-part-type="genus" reg="Cupressus">Cupressus</tp:taxon-name-part> <tp:taxon-name-part taxon-name-part-type="species" reg="sempervirens">sempervirens</tp:taxon-name-part></tp:taxon-name></italic> L. (<xref ref-type="bibr" rid="B16">Contu 2006</xref>). <italic><tp:taxon-name><tp:taxon-name-part taxon-name-part-type="genus" reg="Rhodocybe">R.</tp:taxon-name-part> <tp:taxon-name-part taxon-name-part-type="species" reg="galericulata">galericulata</tp:taxon-name-part></tp:taxon-name></italic> also shares a brownish, centrally depressed pileus with <italic><tp:taxon-name><tp:taxon-name-part taxon-name-part-type="genus" reg="Rhodocybe">R.</tp:taxon-name-part> <tp:taxon-name-part taxon-name-part-type="species" reg="fuliginea">fuliginea</tp:taxon-name-part></tp:taxon-name></italic> E. Horak; however, the latter differs in its densely crowded lamellae, a minutely velutinous to tomentose pileus surface, and more rounded, ovoid basidiospores (6.0–7.5 × 4.5–6.0 μm) (<xref ref-type="bibr" rid="B24">Horak 1979</xref>). Compared to its phylogenetically close relative <italic><tp:taxon-name><tp:taxon-name-part taxon-name-part-type="genus" reg="Rhodocybe">R.</tp:taxon-name-part> <tp:taxon-name-part taxon-name-part-type="species" reg="collybioides">collybioides</tp:taxon-name-part></tp:taxon-name></italic> Singer, the latter is distinguished by its slightly depressed pileus, solid stipe, and lanceolate-fusoid pseudocystidia with acute apices (<xref ref-type="bibr" rid="B65">Vrinda et al. 1999</xref>).</p></tp:treatment-sec><tp:treatment-sec><!--Section generated to contain objects referenced in tp:taxon-treatment.--><fig id="F3" position="float" orientation="portrait"><object-id xmlns:xlink="http://www.w3.org/1999/xlink" content-type="doi" xlink:type="simple">10.3897/mycokeys.132.181204.figure3</object-id><object-id xmlns:xlink="http://www.w3.org/1999/xlink" content-type="arpha" xlink:type="simple">F14E4CA0-9BB6-582B-A849-2BAFD34BA101</object-id><label>Figure 3.</label><caption><p>Basidiomata of the <italic><tp:taxon-name><tp:taxon-name-part taxon-name-part-type="genus" reg="Rhodocybe">Rhodocybe</tp:taxon-name-part></tp:taxon-name></italic>–<italic><tp:taxon-name><tp:taxon-name-part taxon-name-part-type="genus" reg="Clitopilus">Clitopilus</tp:taxon-name-part></tp:taxon-name></italic> clade species. <bold>G, H</bold>. <italic><tp:taxon-name><tp:taxon-name-part taxon-name-part-type="genus" reg="Rhodocybe">Rhodocybe</tp:taxon-name-part> <tp:taxon-name-part taxon-name-part-type="species" reg="subnuciolens">subnuciolens</tp:taxon-name-part></tp:taxon-name></italic> (FJAU75553). <bold>I</bold>. <italic><tp:taxon-name><tp:taxon-name-part taxon-name-part-type="genus" reg="Rhodocybe">R.</tp:taxon-name-part> <tp:taxon-name-part taxon-name-part-type="species" reg="galericulata">galericulata</tp:taxon-name-part></tp:taxon-name></italic> (FJAU75558). <bold>J, K</bold>. <italic><tp:taxon-name><tp:taxon-name-part taxon-name-part-type="genus" reg="Rhodocybe">R.</tp:taxon-name-part> <tp:taxon-name-part taxon-name-part-type="species" reg="eburneolutea">eburneolutea</tp:taxon-name-part></tp:taxon-name></italic> (FJAU75556). <bold>L</bold>. <italic><tp:taxon-name><tp:taxon-name-part taxon-name-part-type="genus" reg="Rhodophana">Rhodophana</tp:taxon-name-part> <tp:taxon-name-part taxon-name-part-type="species" reg="hongshiensis">hongshiensis</tp:taxon-name-part></tp:taxon-name></italic> (FJAU75561). Scale bars: 1 cm.</p></caption><graphic xmlns:xlink="http://www.w3.org/1999/xlink" xlink:href="mycokeys-132-273-g003.jpg" id="oo_1652579.jpg" position="float" orientation="portrait" xlink:type="simple"><uri content-type="original_file" xlink:type="simple">https://binary.pensoft.net/fig/1652579</uri></graphic></fig></tp:treatment-sec><ref-list><ref id="B16"><mixed-citation xmlns:xlink="http://www.w3.org/1999/xlink" xlink:type="simple">Contu M (2006) <italic><tp:taxon-name><tp:taxon-name-part taxon-name-part-type="genus">Rhodocybe</tp:taxon-name-part> <tp:taxon-name-part taxon-name-part-type="species">brunnea</tp:taxon-name-part></tp:taxon-name></italic> spec. nov. (<italic><tp:taxon-name><tp:taxon-name-part taxon-name-part-type="phylum">Basidiomycota</tp:taxon-name-part></tp:taxon-name></italic>, <italic><tp:taxon-name><tp:taxon-name-part taxon-name-part-type="family">Entolomataceae</tp:taxon-name-part></tp:taxon-name></italic>), a new species of the section <italic><tp:taxon-name><tp:taxon-name-part taxon-name-part-type="genus">Rhodocybe</tp:taxon-name-part></tp:taxon-name></italic> from Sardinia. Micologia e Vegetazione Mediterranea 21(1): 87–96.</mixed-citation></ref><ref id="B24"><mixed-citation xmlns:xlink="http://www.w3.org/1999/xlink" xlink:type="simple">Horak E (1979) <tp:taxon-name><tp:taxon-name-part taxon-name-part-type="kingdom">Fungi</tp:taxon-name-part></tp:taxon-name> agaricini Novazelandiae VII. <italic><tp:taxon-name><tp:taxon-name-part taxon-name-part-type="genus">Rhodocybe</tp:taxon-name-part></tp:taxon-name></italic> Maire. New Zealand Journal of Botany 17(3): 275–281. <ext-link xlink:href="10.1080/0028825X.1979.10426901" ext-link-type="doi" xlink:type="simple">https://doi.org/10.1080/0028825X.1979.10426901</ext-link></mixed-citation></ref><ref id="B65"><mixed-citation xmlns:xlink="http://www.w3.org/1999/xlink" xlink:type="simple">Vrinda KB, Pradeep CK, Mathew S, Abraham TK (1999) <italic><tp:taxon-name><tp:taxon-name-part taxon-name-part-type="order">Agaricales</tp:taxon-name-part></tp:taxon-name></italic> from Western Ghats–VI. Indian Phytopathology 52(2): 198–200. <ext-link xlink:href="10.54207/bsmps1000-1997-822r2p" ext-link-type="doi" xlink:type="simple">https://doi.org/10.54207/bsmps1000-1997-822r2p</ext-link></mixed-citation></ref></ref-list></tp:taxon-treatment>
