# Supplementary material for: Seven new species of the Rhodocybe– Clitopilus clade (Entolomataceae, Agaricales) from Northeast China
Source: MycoKeys. 2026 May 21;132:273–306. doi: 10.3897/mycokeys.132.181204 (PMC13220051; doi:10.3897/mycokeys.132.181204)
Supplement: XML Treatment for Rhodocybe eburneolutea [file mycokeys.132.181204-treatment6.xml]

<!DOCTYPE tp:taxon-treatment
  PUBLIC "-//TaxonX//DTD Taxonomic Treatment Publishing DTD v0 20100105//EN" "tax-treatment-NSO.dtd">
<tp:taxon-treatment xmlns:tp="http://www.plazi.org/taxpub"><tp:treatment-meta><kwd-group><label>Taxon classification</label><kwd>
                <named-content content-type="kingdom">Fungi</named-content>
              </kwd><kwd>
                <named-content content-type="order">Agaricales</named-content>
              </kwd><kwd>
                <named-content content-type="family">Entolomataceae</named-content>
              </kwd></kwd-group><mixed-citation publication-type="journal"><person-group><name><surname>Zhang</surname><given-names>Tian-Yu</given-names></name><name><surname>Bau</surname><given-names>Tolgor</given-names></name></person-group><article-title>Seven new species of the <italic><tp:taxon-name><tp:taxon-name-part taxon-name-part-type="genus" reg="Rhodocybe">Rhodocybe</tp:taxon-name-part></tp:taxon-name></italic>– <italic><tp:taxon-name><tp:taxon-name-part taxon-name-part-type="genus" reg="Clitopilus">Clitopilus</tp:taxon-name-part></tp:taxon-name></italic> clade (<italic><tp:taxon-name><tp:taxon-name-part taxon-name-part-type="family" reg="Entolomataceae">Entolomataceae</tp:taxon-name-part></tp:taxon-name></italic>, <italic><tp:taxon-name><tp:taxon-name-part taxon-name-part-type="order" reg="Agaricales">Agaricales</tp:taxon-name-part></tp:taxon-name></italic>) from Northeast China</article-title><source>MycoKeys</source><day>21</day><month>05</month><year>2026</year><volume>132</volume><fpage>273</fpage><lpage>306</lpage><pub-id pub-id-type="doi">10.3897/mycokeys.132.181204</pub-id></mixed-citation></tp:treatment-meta><tp:nomenclature><tp:taxon-name><object-id xmlns:xlink="http://www.w3.org/1999/xlink" content-type="arpha" xlink:type="simple">2D0442D1-DC2E-5133-A60A-B7846358C943</object-id>
                    		<tp:taxon-name-part taxon-name-part-type="genus" reg="Rhodocybe">Rhodocybe</tp:taxon-name-part> <tp:taxon-name-part taxon-name-part-type="species" reg="eburneolutea">eburneolutea</tp:taxon-name-part>
                    	
                    		<object-id xmlns:xlink="http://www.w3.org/1999/xlink" content-type="mycobank" xlink:type="simple">861206</object-id>
                    	</tp:taxon-name><tp:taxon-authority>T. Bau &amp; T.Y. Zhang</tp:taxon-authority><tp:taxon-status xmlns:xlink="http://www.w3.org/1999/xlink" xlink:type="simple">sp. nov.</tp:taxon-status><xref ref-type="fig" rid="F3">Figs 3J</xref><xref ref-type="fig" rid="F3">, 3K</xref><xref ref-type="fig" rid="F10">, 10</xref></tp:nomenclature><tp:treatment-sec sec-type="Etymology"><title>Etymology.</title><p>The specific epithet “<italic>eburneolutea</italic>” refers to the ivory to yellowish coloration of the pileus, derived from the Latin ‘<italic>eburneus</italic>’ (ivory-colored) and ‘<italic>luteus</italic>’ (yellow).</p><fig id="F10" position="float" orientation="portrait"><object-id xmlns:xlink="http://www.w3.org/1999/xlink" content-type="doi" xlink:type="simple">10.3897/mycokeys.132.181204.figure10</object-id><object-id xmlns:xlink="http://www.w3.org/1999/xlink" content-type="arpha" xlink:type="simple">DF236ED4-D8BD-5FD1-A9C7-0DFBC4FD4D69</object-id><label>Figure 10.</label><caption><p><italic><tp:taxon-name><tp:taxon-name-part taxon-name-part-type="genus" reg="Rhodocybe">Rhodocybe</tp:taxon-name-part> <tp:taxon-name-part taxon-name-part-type="species" reg="eburneolutea">eburneolutea</tp:taxon-name-part></tp:taxon-name></italic> (FJAU75556 Holotype). <bold>A</bold>. Basidiomata; <bold>B</bold>. Basidiospores; <bold>C</bold>. Cheilocystidia (pseudocystidia); <bold>D</bold>. Pleurocystidia (pseudocystidia) and basidia; <bold>E</bold>. Pileipellis. Scale bars: 1 cm <bold>(A)</bold>; 5 µm <bold>(B–E)</bold>.</p></caption><graphic xmlns:xlink="http://www.w3.org/1999/xlink" xlink:href="mycokeys-132-273-g010.jpg" id="oo_1652586.jpg" position="float" orientation="portrait" xlink:type="simple"><uri content-type="original_file" xlink:type="simple">https://binary.pensoft.net/fig/1652586</uri></graphic></fig></tp:treatment-sec><tp:treatment-sec sec-type="Holotype"><title>Holotype.</title><p>China. • Jilin Province, Huadian City, Hongshi National Forest Park, 23 August 2024, <named-content xmlns:xlink="http://www.w3.org/1999/xlink" content-type="dwc:verbatimCoordinates" xlink:type="simple">42°50'56"N, 127°07'12"E</named-content>, alt. 498 m, Tolgor Bau and Xian-Yan Zhou, <ext-link xmlns:xlink="http://www.w3.org/1999/xlink" xlink:href="Y2482316" ext-link-type="gen" xlink:type="simple">Y2482316</ext-link> (FJAU75556).</p></tp:treatment-sec><tp:treatment-sec sec-type="Diagnosis"><title>Diagnosis.</title><p>The pileus is ivory to beige, centrally depressed, and brown beige. The pileus surface is smooth and translucent striate. The basidiospores are subellipsoid to obscurely angular, ornamented with bumpy undulate-pustulate. The pseudocystidia are abundant, predominantly subfusoid to rostrate, rarely branched, and non-dextrinoid. Both the hymenophoral trama and the pileipellis are non-dextrinoid.</p></tp:treatment-sec><tp:treatment-sec sec-type="Description"><title>Description.</title><p>Basidiomata clitocyboid. Pileus diameter 0.4–1.1 cm, initially hemispherical, later applanate, depressed at center; when fresh beige (RAL 1001) to ivory (RAL 1014), center brown beige (RAL 1011); when dry ochre brown (RAL 8001), clay brown (RAL 8003). Pileus surface smooth, translucent striate; margin entire. Context thin, off-white (RAL 1013); odor indistinct or not distinctive. Lamellae adnate to subdecurrent, off-white (RAL 1013) to bright ivory (RAL 1015), slightly crowded, unequally long, fragile. Stipe central, 0.7–1.4 cm long, 0.2 cm thick, cylindrical, equal, hollow, ivory (RAL 1014) to yellow ochre (RAL 1024), slightly flexuous; surface smooth.</p></tp:treatment-sec><tp:treatment-sec sec-type="Basidiospores"><title>Basidiospores.</title><p>[80/4/3] (5.3–)5.5–6.0–6.6(–6.7) × (3.9–)4.0–4.4–4.7(–5.0) μm, <italic>Q</italic> = 1.20–1.49, <italic>Q<sub>m</sub></italic> = 1.37 (± 0.08), hyaline, subellipsoid and somewhat rounded angular in profile view, broadly ellipsoid in face view, obscurely angular in polar view, ornamentation strongly bumpy undulate-pustulate. Basidia 20–25 × 6–7 μm, clavate, 4(2)-sterigmata. Cheilocystidia (pseudocystidia) 23–41 × 4–7 μm, subclavate, narrowly lageniform, with a rarely branched apex, with golden pearl contents, non-dextrinoid. Pleurocystidia (pseudocystidia) 18–36 × 4–7 μm, flexuous, subcylindrical, subfusiform, with golden pearl contents, non-dextrinoid. Hymenophoral trama regular, composed of cylindrical hyphae 4–10 μm in diameter, non-dextrinoid. Pileipellis a cutis, composed of cylindrical hyphae 5–7 μm in diameter, with pale yellowish-brown pigment, non-dextrinoid. Stipitipellis composed of repent, cylindrical hyphae 3–5 μm in diameter, with yellowish-brown pigment. Clamp connections absent in all tissues.</p></tp:treatment-sec><tp:treatment-sec sec-type="Habitat"><title>Habitat.</title><p>Gregarious on the ground in mixed forests during summer.</p></tp:treatment-sec><tp:treatment-sec sec-type="Distribution"><title>Distribution.</title><p>Currently known only from Jilin Province, China.</p></tp:treatment-sec><tp:treatment-sec sec-type="Additional specimens examined"><title>Additional specimens examined.</title><p>China. • Jilin Province, Huadian City, Hongshi National Forest Park, 23 August 2024, <named-content xmlns:xlink="http://www.w3.org/1999/xlink" content-type="dwc:verbatimCoordinates" xlink:type="simple">42°50'56"N, 127°07'12"E</named-content>, alt. 498 m, Tian-Yu Zhang, ZTY2482307 (FJAU75557); • Same location, 15 September 2025, Yu-Fei Han, <ext-link xmlns:xlink="http://www.w3.org/1999/xlink" xlink:href="F25915027" ext-link-type="gen" xlink:type="simple">F25915027</ext-link> (FJAU75571).</p></tp:treatment-sec><tp:treatment-sec sec-type="Notes"><title>Notes.</title><p>Morphologically, <italic><tp:taxon-name><tp:taxon-name-part taxon-name-part-type="genus" reg="Rhodocybe">R.</tp:taxon-name-part> <tp:taxon-name-part taxon-name-part-type="species" reg="eburneolutea">eburneolutea</tp:taxon-name-part></tp:taxon-name></italic> is similar to <italic><tp:taxon-name><tp:taxon-name-part taxon-name-part-type="genus" reg="Rhodocybe">R.</tp:taxon-name-part> <tp:taxon-name-part taxon-name-part-type="species" reg="asyae">asyae</tp:taxon-name-part></tp:taxon-name></italic> E. Sesli &amp; Vizzini from Turkey, as both possess small, clitocyboid basidiomata with an ivory-colored pileus. However, the latter differs in lacking striations on the pileus surface, lacking pseudocystidia, and in its classification within sect. <italic><tp:taxon-name><tp:taxon-name-part taxon-name-part-type="genus" reg="Rhodophana"/><tp:taxon-name-part taxon-name-part-type="section" reg="Rufobrunnea">Rufobrunnea</tp:taxon-name-part></tp:taxon-name></italic>, allowing clear distinction (<xref ref-type="bibr" rid="B54">Sesli and Vizzini 2017</xref>). <italic><tp:taxon-name><tp:taxon-name-part taxon-name-part-type="genus" reg="Rhodocybe">R.</tp:taxon-name-part> <tp:taxon-name-part taxon-name-part-type="species" reg="eburneolutea">eburneolutea</tp:taxon-name-part></tp:taxon-name></italic> also shares a yellowish pileus and a slender stipe with <italic><tp:taxon-name><tp:taxon-name-part taxon-name-part-type="genus" reg="Rhodocybe">R.</tp:taxon-name-part> <tp:taxon-name-part taxon-name-part-type="species" reg="zijinshanensis">zijinshanensis</tp:taxon-name-part></tp:taxon-name></italic> S.P. Jian &amp; X. Chen from Nanjing, China, but <italic><tp:taxon-name><tp:taxon-name-part taxon-name-part-type="genus" reg="Rhodocybe">R.</tp:taxon-name-part> <tp:taxon-name-part taxon-name-part-type="species" reg="zijinshanensis">zijinshanensis</tp:taxon-name-part></tp:taxon-name></italic> can be distinguished by its complete absence of hymenial cystidia and its distinct ecology of growing solitarily on rotten wood in broad-leaved forests (<xref ref-type="bibr" rid="B29">Jian et al. 2025</xref>).</p><p>Phylogenetically, <italic><tp:taxon-name><tp:taxon-name-part taxon-name-part-type="genus" reg="Rhodocybe">R.</tp:taxon-name-part> <tp:taxon-name-part taxon-name-part-type="species" reg="eburneolutea">eburneolutea</tp:taxon-name-part></tp:taxon-name></italic> is sister to <italic><tp:taxon-name><tp:taxon-name-part taxon-name-part-type="genus" reg="Rhodocybe">R.</tp:taxon-name-part> <tp:taxon-name-part taxon-name-part-type="species" reg="caelata">caelata</tp:taxon-name-part></tp:taxon-name></italic> (Fr.) Maire (<italic>rpb</italic>2: <ext-link xmlns:xlink="http://www.w3.org/1999/xlink" xlink:href="KC816934" ext-link-type="gen" xlink:type="simple">KC816934</ext-link>). However, <xref ref-type="bibr" rid="B33">Kluting et al. (2014)</xref> have demonstrated that <italic><tp:taxon-name><tp:taxon-name-part taxon-name-part-type="genus" reg="Rhodocybe">R.</tp:taxon-name-part> <tp:taxon-name-part taxon-name-part-type="species" reg="caelata">caelata</tp:taxon-name-part></tp:taxon-name></italic> as presently understood is polyphyletic with ambiguous species boundaries. This study reveals significant morphological differences between the new species and the polyphyletic <italic><tp:taxon-name><tp:taxon-name-part taxon-name-part-type="genus" reg="Rhodocybe">R.</tp:taxon-name-part> <tp:taxon-name-part taxon-name-part-type="species" reg="caelata">caelata</tp:taxon-name-part></tp:taxon-name></italic>: the latter has more robust basidiomata, a grayish pileus that is velutinous and lacks translucent striations, larger basidiospores (7.0–9.0 × 4.0–5.0 µm, <italic>Q<sub>m</sub></italic> = 1.75), and pseudocystidia that are mostly cylindrical to clavate (<xref ref-type="bibr" rid="B8">Baroni 1981</xref>; <xref ref-type="bibr" rid="B13">Bas et al. 1988</xref>). <italic><tp:taxon-name><tp:taxon-name-part taxon-name-part-type="genus" reg="Rhodocybe">R.</tp:taxon-name-part> <tp:taxon-name-part taxon-name-part-type="species" reg="eburneolutea">eburneolutea</tp:taxon-name-part></tp:taxon-name></italic> is also phylogenetically close to <italic><tp:taxon-name><tp:taxon-name-part taxon-name-part-type="genus" reg="Rhodocybe">R.</tp:taxon-name-part> <tp:taxon-name-part taxon-name-part-type="species" reg="pakistanica">pakistanica</tp:taxon-name-part></tp:taxon-name></italic> Z. Khan &amp; Khalid from Pakistan; nevertheless, <italic><tp:taxon-name><tp:taxon-name-part taxon-name-part-type="genus" reg="Rhodocybe">R.</tp:taxon-name-part> <tp:taxon-name-part taxon-name-part-type="species" reg="pakistanica">pakistanica</tp:taxon-name-part></tp:taxon-name></italic> differs in its dark reddish-brown pileus, a stipe surface covered with white fibrils, and scarce pseudocystidia (<xref ref-type="bibr" rid="B32">Khan and Khalid 2024</xref>).</p></tp:treatment-sec><tp:treatment-sec><!--Section generated to contain objects referenced in tp:taxon-treatment.--><fig id="F3" position="float" orientation="portrait"><object-id xmlns:xlink="http://www.w3.org/1999/xlink" content-type="doi" xlink:type="simple">10.3897/mycokeys.132.181204.figure3</object-id><object-id xmlns:xlink="http://www.w3.org/1999/xlink" content-type="arpha" xlink:type="simple">F14E4CA0-9BB6-582B-A849-2BAFD34BA101</object-id><label>Figure 3.</label><caption><p>Basidiomata of the <italic><tp:taxon-name><tp:taxon-name-part taxon-name-part-type="genus" reg="Rhodocybe">Rhodocybe</tp:taxon-name-part></tp:taxon-name></italic>–<italic><tp:taxon-name><tp:taxon-name-part taxon-name-part-type="genus" reg="Clitopilus">Clitopilus</tp:taxon-name-part></tp:taxon-name></italic> clade species. <bold>G, H</bold>. <italic><tp:taxon-name><tp:taxon-name-part taxon-name-part-type="genus" reg="Rhodocybe">Rhodocybe</tp:taxon-name-part> <tp:taxon-name-part taxon-name-part-type="species" reg="subnuciolens">subnuciolens</tp:taxon-name-part></tp:taxon-name></italic> (FJAU75553). <bold>I</bold>. <italic><tp:taxon-name><tp:taxon-name-part taxon-name-part-type="genus" reg="Rhodocybe">R.</tp:taxon-name-part> <tp:taxon-name-part taxon-name-part-type="species" reg="galericulata">galericulata</tp:taxon-name-part></tp:taxon-name></italic> (FJAU75558). <bold>J, K</bold>. <italic><tp:taxon-name><tp:taxon-name-part taxon-name-part-type="genus" reg="Rhodocybe">R.</tp:taxon-name-part> <tp:taxon-name-part taxon-name-part-type="species" reg="eburneolutea">eburneolutea</tp:taxon-name-part></tp:taxon-name></italic> (FJAU75556). <bold>L</bold>. <italic><tp:taxon-name><tp:taxon-name-part taxon-name-part-type="genus" reg="Rhodophana">Rhodophana</tp:taxon-name-part> <tp:taxon-name-part taxon-name-part-type="species" reg="hongshiensis">hongshiensis</tp:taxon-name-part></tp:taxon-name></italic> (FJAU75561). Scale bars: 1 cm.</p></caption><graphic xmlns:xlink="http://www.w3.org/1999/xlink" xlink:href="mycokeys-132-273-g003.jpg" id="oo_1652579.jpg" position="float" orientation="portrait" xlink:type="simple"><uri content-type="original_file" xlink:type="simple">https://binary.pensoft.net/fig/1652579</uri></graphic></fig></tp:treatment-sec><ref-list><ref id="B54"><mixed-citation xmlns:xlink="http://www.w3.org/1999/xlink" xlink:type="simple">Sesli E, Vizzini A (2017) Two new <italic><tp:taxon-name><tp:taxon-name-part taxon-name-part-type="genus">Rhodocybe</tp:taxon-name-part></tp:taxon-name></italic> species (sect. <italic><tp:taxon-name><tp:taxon-name-part taxon-name-part-type="genus"/><tp:taxon-name-part taxon-name-part-type="section">Rufobrunnea</tp:taxon-name-part></tp:taxon-name></italic>, <italic><tp:taxon-name><tp:taxon-name-part taxon-name-part-type="family">Entolomataceae</tp:taxon-name-part></tp:taxon-name></italic>) from the East Black Sea coast of Turkey. Turkish Journal of Botany 41(2): 200–210. <ext-link xlink:href="10.3906/bot-1607-1" ext-link-type="doi" xlink:type="simple">https://doi.org/10.3906/bot-1607-1</ext-link></mixed-citation></ref><ref id="B29"><mixed-citation xmlns:xlink="http://www.w3.org/1999/xlink" xlink:type="simple">Jian SP, Chen X, Yang TW, Xu XJ, Gao F, Fang YW, Liu J, Zhang CX (2025) Biotrophic and saprophytic fungi from the <italic><tp:taxon-name><tp:taxon-name-part taxon-name-part-type="genus">Rhodocybe</tp:taxon-name-part></tp:taxon-name></italic>–<italic><tp:taxon-name><tp:taxon-name-part taxon-name-part-type="genus">Clitopilus</tp:taxon-name-part></tp:taxon-name></italic> clade (<italic><tp:taxon-name><tp:taxon-name-part taxon-name-part-type="family">Entolomataceae</tp:taxon-name-part></tp:taxon-name></italic>): Two new species and one new record in subtropical China. MycoKeys 116: 227–247. <ext-link xlink:href="10.3897/mycokeys.116.148775" ext-link-type="doi" xlink:type="simple">https://doi.org/10.3897/mycokeys.116.148775</ext-link></mixed-citation></ref><ref id="B33"><mixed-citation xmlns:xlink="http://www.w3.org/1999/xlink" xlink:type="simple">Kluting KL, Baroni TJ, Bergemann SE (2014) Toward a stable classification of genera within the <italic><tp:taxon-name><tp:taxon-name-part taxon-name-part-type="family">Entolomataceae</tp:taxon-name-part></tp:taxon-name></italic>: A phylogenetic re-evaluation of the <italic><tp:taxon-name><tp:taxon-name-part taxon-name-part-type="genus">Rhodocybe</tp:taxon-name-part></tp:taxon-name></italic>–<italic><tp:taxon-name><tp:taxon-name-part taxon-name-part-type="genus">Clitopilus</tp:taxon-name-part></tp:taxon-name></italic> clade. Mycologia 106(6): 1127–1142. <ext-link xlink:href="10.3852/13-270" ext-link-type="doi" xlink:type="simple">https://doi.org/10.3852/13-270</ext-link></mixed-citation></ref><ref id="B8"><mixed-citation xmlns:xlink="http://www.w3.org/1999/xlink" xlink:type="simple">Baroni TJ (1981) A revision of the genus <italic><tp:taxon-name><tp:taxon-name-part taxon-name-part-type="genus">Rhodocybe</tp:taxon-name-part></tp:taxon-name></italic> Maire (<italic><tp:taxon-name><tp:taxon-name-part taxon-name-part-type="order">Agaricales</tp:taxon-name-part></tp:taxon-name></italic>). Beihefte zur Nova Hedwigia 67: 1–194.</mixed-citation></ref><ref id="B13"><mixed-citation xmlns:xlink="http://www.w3.org/1999/xlink" xlink:type="simple">Bas C, Kuyper TW, Noordeloos ME, Vellinga EC (1988) Flora Agaricina Neerlandica (Vol. 1). A.A. Balkema, Rotterdam, 182 pp.</mixed-citation></ref><ref id="B32"><mixed-citation xmlns:xlink="http://www.w3.org/1999/xlink" xlink:type="simple">Khan Z, Khalid AN (2024) Molecular phylogeny and morphology reveal a new species of genus <italic><tp:taxon-name><tp:taxon-name-part taxon-name-part-type="genus">Rhodocybe</tp:taxon-name-part></tp:taxon-name></italic><italic>sensu stricto</italic> Maire (<italic><tp:taxon-name><tp:taxon-name-part taxon-name-part-type="family">Entolomataceae</tp:taxon-name-part></tp:taxon-name></italic>; <italic><tp:taxon-name><tp:taxon-name-part taxon-name-part-type="order">Agaricales</tp:taxon-name-part></tp:taxon-name></italic>) from Pakistan. Cryptogamie, Mycologie 45(10): 127–137. <ext-link xlink:href="10.5252/cryptogamie-mycologie2024v45a10" ext-link-type="doi" xlink:type="simple">https://doi.org/10.5252/cryptogamie-mycologie2024v45a10</ext-link></mixed-citation></ref></ref-list></tp:taxon-treatment>
