# Supplementary material for: Seven new species of the Rhodocybe– Clitopilus clade (Entolomataceae, Agaricales) from Northeast China
Source: MycoKeys. 2026 May 21;132:273–306. doi: 10.3897/mycokeys.132.181204 (PMC13220051; doi:10.3897/mycokeys.132.181204)
Supplement: XML Treatment for Rhodophana hongshiensis [file mycokeys.132.181204-treatment7.xml]

<!DOCTYPE tp:taxon-treatment
  PUBLIC "-//TaxonX//DTD Taxonomic Treatment Publishing DTD v0 20100105//EN" "tax-treatment-NSO.dtd">
<tp:taxon-treatment xmlns:tp="http://www.plazi.org/taxpub"><tp:treatment-meta><kwd-group><label>Taxon classification</label><kwd>
                <named-content content-type="kingdom">Fungi</named-content>
              </kwd><kwd>
                <named-content content-type="order">Agaricales</named-content>
              </kwd><kwd>
                <named-content content-type="family">Entolomataceae</named-content>
              </kwd></kwd-group><mixed-citation publication-type="journal"><person-group><name><surname>Zhang</surname><given-names>Tian-Yu</given-names></name><name><surname>Bau</surname><given-names>Tolgor</given-names></name></person-group><article-title>Seven new species of the <italic><tp:taxon-name><tp:taxon-name-part taxon-name-part-type="genus" reg="Rhodocybe">Rhodocybe</tp:taxon-name-part></tp:taxon-name></italic>– <italic><tp:taxon-name><tp:taxon-name-part taxon-name-part-type="genus" reg="Clitopilus">Clitopilus</tp:taxon-name-part></tp:taxon-name></italic> clade (<italic><tp:taxon-name><tp:taxon-name-part taxon-name-part-type="family" reg="Entolomataceae">Entolomataceae</tp:taxon-name-part></tp:taxon-name></italic>, <italic><tp:taxon-name><tp:taxon-name-part taxon-name-part-type="order" reg="Agaricales">Agaricales</tp:taxon-name-part></tp:taxon-name></italic>) from Northeast China</article-title><source>MycoKeys</source><day>21</day><month>05</month><year>2026</year><volume>132</volume><fpage>273</fpage><lpage>306</lpage><pub-id pub-id-type="doi">10.3897/mycokeys.132.181204</pub-id></mixed-citation></tp:treatment-meta><tp:nomenclature><tp:taxon-name><object-id xmlns:xlink="http://www.w3.org/1999/xlink" content-type="arpha" xlink:type="simple">C0ED5D1A-4ADE-5E05-8A68-888577746604</object-id>
                    		<tp:taxon-name-part taxon-name-part-type="genus" reg="Rhodophana">Rhodophana</tp:taxon-name-part> <tp:taxon-name-part taxon-name-part-type="species" reg="hongshiensis">hongshiensis</tp:taxon-name-part>
                    	
                    		<object-id xmlns:xlink="http://www.w3.org/1999/xlink" content-type="mycobank" xlink:type="simple">861207</object-id>
                    	</tp:taxon-name><tp:taxon-authority>T. Bau &amp; Tian Y. Zhang</tp:taxon-authority><tp:taxon-status xmlns:xlink="http://www.w3.org/1999/xlink" xlink:type="simple">sp. nov.</tp:taxon-status><xref ref-type="fig" rid="F3">Figs 3L</xref><xref ref-type="fig" rid="F11">, 11</xref></tp:nomenclature><tp:treatment-sec sec-type="Etymology"><title>Etymology.</title><p>The specific epithet “<italic>hongshiensis</italic>” refers to Hongshi National Forest Park, the origin of the type collection.</p></tp:treatment-sec><tp:treatment-sec sec-type="Holotype"><title>Holotype.</title><p>China. • Jilin Province, Huadian City, Hongshi National Forest Park, 22 September 2024, <named-content xmlns:xlink="http://www.w3.org/1999/xlink" content-type="dwc:verbatimCoordinates" xlink:type="simple">42°50'56"N, 127°07'12"E</named-content>, alt. 498 m, Wei-Nan Hou, <ext-link xmlns:xlink="http://www.w3.org/1999/xlink" xlink:href="H2492218" ext-link-type="gen" xlink:type="simple">H2492218</ext-link>, (FJAU75561).</p></tp:treatment-sec><tp:treatment-sec sec-type="Diagnosis"><title>Diagnosis.</title><p>The pileus light orange-yellow to broom yellow, centrally depressed, smooth, with translucent striations at margin. Lamellae adnexed, slightly crowded. Stipe smooth. Basidiospores ellipsoid to amygdaliform with pronounced undulate-pustulate ornamentation.</p></tp:treatment-sec><tp:treatment-sec sec-type="Description"><title>Description.</title><p>Basidiomata collybioid. Pileus diameter 0.4–0.9 cm, initially hemispherical, later convex. When fresh, light orange-yellow (RAL 1028), broom yellow (RAL 1032); when dry, ochre-yellow (RAL 1024). Pileus depressed at center, surface smooth; margin with translucent striations, slightly recurved. Context thin, ivory (RAL 1014); odor indistinct. Lamellae adnexed, sandy yellow (RAL 1002), ventricose, slightly crowded, unequally long. Stipe central, 1.6–2.7 cm long, 0.2–0.3 cm thick, subcylindrical, soil-brown (RAL 8003), slightly curved, solid; surface smooth.</p></tp:treatment-sec><tp:treatment-sec sec-type="Basidiospores"><title>Basidiospores.</title><p>[40/2/2] (6.3–)6.4–6.7–7.5(–7.7) × (3.9–)4.1–4.3–4.6(–4.7) μm, <italic>Q</italic> = 1.35–1.77, <italic>Q<sub>m</sub></italic> = 1.57 (± 0.10), hyaline, ellipsoid to amygdaliform in profile view, ellipsoid in face view, obscurely angular in polar view, with undulate-pustulate surface ornamentation. Basidia 22–28 × 8–9 μm, clavate, 4(2)-sterigmata. Cheilocystidia and pleurocystidia absent. Hymenophoral trama regular, composed of cylindrical hyphae 9–18 μm in diameter. Pileipellis a cutis, composed of cylindrical hyphae 9–16 μm in diameter, with pale yellowish pigment; terminal cells 38–77 × 12–23 μm, cylindrical, subfusoid. Stipitipellis composed of repent, cylindrical hyphae 6–11 μm in diameter, with yellowish-brown pigment. Clamp connections present in all tissues.</p></tp:treatment-sec><tp:treatment-sec sec-type="Habitat"><title>Habitat.</title><p>Solitary or scattered on the ground in mixed forests during summer.</p></tp:treatment-sec><tp:treatment-sec sec-type="Distribution"><title>Distribution.</title><p>Currently known only from Jilin Province, China.</p></tp:treatment-sec><tp:treatment-sec sec-type="Additional specimens examined"><title>Additional specimens examined.</title><p>China. • Jilin Province, Huadian City, Hongshi National Forest Park, 21 September 2024, <named-content xmlns:xlink="http://www.w3.org/1999/xlink" content-type="dwc:verbatimCoordinates" xlink:type="simple">42°50'56"N, 127°07'12"E</named-content>, alt. 498 m, Tolgor Bau and Tian-Yu Zhang, ZTY2492107, (FJAU75562).</p></tp:treatment-sec><tp:treatment-sec sec-type="Notes"><title>Notes.</title><p>Morphologically, <italic><tp:taxon-name><tp:taxon-name-part taxon-name-part-type="genus" reg="Rhodophana">Rho.</tp:taxon-name-part> <tp:taxon-name-part taxon-name-part-type="species" reg="hongshiensis">hongshiensis</tp:taxon-name-part></tp:taxon-name></italic> closely resembles <italic><tp:taxon-name><tp:taxon-name-part taxon-name-part-type="genus" reg="Rhodophana">Rho.</tp:taxon-name-part> <tp:taxon-name-part taxon-name-part-type="species" reg="nitellina">nitellina</tp:taxon-name-part></tp:taxon-name></italic> (Fr.) Papetti in its orange-toned pileus with translucent striations. However, the latter can be distinguished by its significantly larger pileus (40–50 mm diam.) and larger basidiospores measuring 7.5–10 × 4.5–5.6 μm (<xref ref-type="bibr" rid="B13">Bas et al. 1988</xref>). Within the <italic><tp:taxon-name><tp:taxon-name-part taxon-name-part-type="genus" reg="Rhodophana">Rho.</tp:taxon-name-part> <tp:taxon-name-part taxon-name-part-type="species" reg="nitellina">nitellina</tp:taxon-name-part></tp:taxon-name></italic> complex, a small-sized taxon, <italic><tp:taxon-name><tp:taxon-name-part taxon-name-part-type="genus" reg="Rhodophana">Rho.</tp:taxon-name-part> <tp:taxon-name-part taxon-name-part-type="species" reg="nitellina">nitellina</tp:taxon-name-part></tp:taxon-name></italic> var. <italic><tp:taxon-name><tp:taxon-name-part taxon-name-part-type="genus" reg="Rhodophana"/><tp:taxon-name-part taxon-name-part-type="species" reg="nitellina"/><tp:taxon-name-part taxon-name-part-type="variety" reg="minor">minor</tp:taxon-name-part></tp:taxon-name></italic> (Fr.) Papetti, has been documented. According to the taxonomic revision by Papetti, this entity was not elevated to species rank but was transferred from its previous placements in <italic><tp:taxon-name><tp:taxon-name-part taxon-name-part-type="genus" reg="Agaricus">Agaricus</tp:taxon-name-part></tp:taxon-name></italic> and <italic><tp:taxon-name><tp:taxon-name-part taxon-name-part-type="genus" reg="Collybia">Collybia</tp:taxon-name-part></tp:taxon-name></italic> into <italic><tp:taxon-name><tp:taxon-name-part taxon-name-part-type="genus" reg="Rhodophana">Rhodophana</tp:taxon-name-part></tp:taxon-name></italic>, establishing the new combination <italic><tp:taxon-name><tp:taxon-name-part taxon-name-part-type="genus" reg="Rhodophana">Rho.</tp:taxon-name-part> <tp:taxon-name-part taxon-name-part-type="species" reg="nitellina">nitellina</tp:taxon-name-part></tp:taxon-name></italic> var. <italic><tp:taxon-name><tp:taxon-name-part taxon-name-part-type="genus" reg="Rhodophana"/><tp:taxon-name-part taxon-name-part-type="species" reg="nitellina"/><tp:taxon-name-part taxon-name-part-type="variety" reg="minor">minor</tp:taxon-name-part></tp:taxon-name></italic> (Fr.) Papetti. Compared to <italic><tp:taxon-name><tp:taxon-name-part taxon-name-part-type="genus" reg="Rhodophana">Rho.</tp:taxon-name-part> <tp:taxon-name-part taxon-name-part-type="species" reg="hongshiensis">hongshiensis</tp:taxon-name-part></tp:taxon-name></italic>, <italic><tp:taxon-name><tp:taxon-name-part taxon-name-part-type="genus" reg="Rhodophana">Rho.</tp:taxon-name-part> <tp:taxon-name-part taxon-name-part-type="species" reg="nitellina">nitellina</tp:taxon-name-part></tp:taxon-name></italic> var. <italic><tp:taxon-name><tp:taxon-name-part taxon-name-part-type="genus" reg="Rhodophana"/><tp:taxon-name-part taxon-name-part-type="species" reg="nitellina"/><tp:taxon-name-part taxon-name-part-type="variety" reg="minor">minor</tp:taxon-name-part></tp:taxon-name></italic> possesses more robust basidiomata, a pileus with a more reddish-brown tinge, and grows gregariously on the ground in coniferous forests, allowing clear differentiation (<xref ref-type="bibr" rid="B46">Papetti 2014</xref>).</p><fig id="F11" position="float" orientation="portrait"><object-id xmlns:xlink="http://www.w3.org/1999/xlink" content-type="doi" xlink:type="simple">10.3897/mycokeys.132.181204.figure11</object-id><object-id xmlns:xlink="http://www.w3.org/1999/xlink" content-type="arpha" xlink:type="simple">976E679E-1C79-5EA2-94E8-E604965489B3</object-id><label>Figure 11.</label><caption><p><italic><tp:taxon-name><tp:taxon-name-part taxon-name-part-type="genus" reg="Rhodophana">Rhodophana</tp:taxon-name-part> <tp:taxon-name-part taxon-name-part-type="species" reg="hongshiensis">hongshiensis</tp:taxon-name-part></tp:taxon-name></italic> (FJAU75561, holotype). <bold>A</bold>. Basidiomata; <bold>B</bold>. Basidia; <bold>C</bold>. Basidiospores; <bold>D</bold>. Pileipellis. Scale bars: 1 cm (<bold>A</bold>); 5 µm (<bold>B, C</bold>); 10 µm (<bold>D</bold>).</p></caption><graphic xmlns:xlink="http://www.w3.org/1999/xlink" xlink:href="mycokeys-132-273-g011.jpg" id="oo_1652587.jpg" position="float" orientation="portrait" xlink:type="simple"><uri content-type="original_file" xlink:type="simple">https://binary.pensoft.net/fig/1652587</uri></graphic></fig><p><italic><tp:taxon-name><tp:taxon-name-part taxon-name-part-type="genus" reg="Rhodophana">Rho.</tp:taxon-name-part> <tp:taxon-name-part taxon-name-part-type="species" reg="hongshiensis">hongshiensis</tp:taxon-name-part></tp:taxon-name></italic> is phylogenetically closely related to <italic><tp:taxon-name><tp:taxon-name-part taxon-name-part-type="genus" reg="Rhodophana">Rho.</tp:taxon-name-part> <tp:taxon-name-part taxon-name-part-type="species" reg="almae">almae</tp:taxon-name-part></tp:taxon-name></italic>-<italic>lunae</italic> Papetti; however, the latter can be distinguished by its basidiospores with rounded pustules and its primary distribution in coniferous forests (on litter of <italic><tp:taxon-name><tp:taxon-name-part taxon-name-part-type="genus" reg="Pinus">Pinus</tp:taxon-name-part></tp:taxon-name></italic> or <italic><tp:taxon-name><tp:taxon-name-part taxon-name-part-type="genus" reg="Cedrus">Cedrus</tp:taxon-name-part></tp:taxon-name></italic>) (<xref ref-type="bibr" rid="B47">Papetti 2024</xref>). Compared to <italic><tp:taxon-name><tp:taxon-name-part taxon-name-part-type="genus" reg="Rhodophana">Rho.</tp:taxon-name-part> <tp:taxon-name-part taxon-name-part-type="species" reg="melleopallens">melleopallens</tp:taxon-name-part></tp:taxon-name></italic> (P.D. Orton) Kluting et al., the latter has larger basidiomata and smaller basidiospores (4.5–7.0 × 3–4 μm, <italic>Q</italic> = 1.3–1.4) (<xref ref-type="bibr" rid="B13">Bas et al. 1988</xref>). <italic><tp:taxon-name><tp:taxon-name-part taxon-name-part-type="genus" reg="Rhodophana">Rho.</tp:taxon-name-part> <tp:taxon-name-part taxon-name-part-type="species" reg="hongshiensis">hongshiensis</tp:taxon-name-part></tp:taxon-name></italic> and <italic><tp:taxon-name><tp:taxon-name-part taxon-name-part-type="genus" reg="Rhodophana">Rho.</tp:taxon-name-part> <tp:taxon-name-part taxon-name-part-type="species" reg="aershanensis">aershanensis</tp:taxon-name-part></tp:taxon-name></italic> J.Z. Xu from the Inner Mongolia Autonomous Region of China both possess small basidiomata. However, the latter has a reddish-brown pileus and smaller basidiospores (2.7–5.8 × 2.2–5.1 μm, <italic>Q<sub>m</sub></italic> = 1.1) with slightly undulate-pustulate surfaces (<xref ref-type="bibr" rid="B71">Xu et al. 2023</xref>).</p></tp:treatment-sec><tp:treatment-sec><!--Section generated to contain objects referenced in tp:taxon-treatment.--><fig id="F3" position="float" orientation="portrait"><object-id xmlns:xlink="http://www.w3.org/1999/xlink" content-type="doi" xlink:type="simple">10.3897/mycokeys.132.181204.figure3</object-id><object-id xmlns:xlink="http://www.w3.org/1999/xlink" content-type="arpha" xlink:type="simple">F14E4CA0-9BB6-582B-A849-2BAFD34BA101</object-id><label>Figure 3.</label><caption><p>Basidiomata of the <italic><tp:taxon-name><tp:taxon-name-part taxon-name-part-type="genus" reg="Rhodocybe">Rhodocybe</tp:taxon-name-part></tp:taxon-name></italic>–<italic><tp:taxon-name><tp:taxon-name-part taxon-name-part-type="genus" reg="Clitopilus">Clitopilus</tp:taxon-name-part></tp:taxon-name></italic> clade species. <bold>G, H</bold>. <italic><tp:taxon-name><tp:taxon-name-part taxon-name-part-type="genus" reg="Rhodocybe">Rhodocybe</tp:taxon-name-part> <tp:taxon-name-part taxon-name-part-type="species" reg="subnuciolens">subnuciolens</tp:taxon-name-part></tp:taxon-name></italic> (FJAU75553). <bold>I</bold>. <italic><tp:taxon-name><tp:taxon-name-part taxon-name-part-type="genus" reg="Rhodocybe">R.</tp:taxon-name-part> <tp:taxon-name-part taxon-name-part-type="species" reg="galericulata">galericulata</tp:taxon-name-part></tp:taxon-name></italic> (FJAU75558). <bold>J, K</bold>. <italic><tp:taxon-name><tp:taxon-name-part taxon-name-part-type="genus" reg="Rhodocybe">R.</tp:taxon-name-part> <tp:taxon-name-part taxon-name-part-type="species" reg="eburneolutea">eburneolutea</tp:taxon-name-part></tp:taxon-name></italic> (FJAU75556). <bold>L</bold>. <italic><tp:taxon-name><tp:taxon-name-part taxon-name-part-type="genus" reg="Rhodophana">Rhodophana</tp:taxon-name-part> <tp:taxon-name-part taxon-name-part-type="species" reg="hongshiensis">hongshiensis</tp:taxon-name-part></tp:taxon-name></italic> (FJAU75561). Scale bars: 1 cm.</p></caption><graphic xmlns:xlink="http://www.w3.org/1999/xlink" xlink:href="mycokeys-132-273-g003.jpg" id="oo_1652579.jpg" position="float" orientation="portrait" xlink:type="simple"><uri content-type="original_file" xlink:type="simple">https://binary.pensoft.net/fig/1652579</uri></graphic></fig></tp:treatment-sec><ref-list><ref id="B13"><mixed-citation xmlns:xlink="http://www.w3.org/1999/xlink" xlink:type="simple">Bas C, Kuyper TW, Noordeloos ME, Vellinga EC (1988) Flora Agaricina Neerlandica (Vol. 1). A.A. Balkema, Rotterdam, 182 pp.</mixed-citation></ref><ref id="B46"><mixed-citation xmlns:xlink="http://www.w3.org/1999/xlink" xlink:type="simple">Papetti C (2014) <italic><tp:taxon-name><tp:taxon-name-part taxon-name-part-type="genus">Agaricus</tp:taxon-name-part> <tp:taxon-name-part taxon-name-part-type="species">nitellinus</tp:taxon-name-part></tp:taxon-name></italic> var. <italic><tp:taxon-name><tp:taxon-name-part taxon-name-part-type="genus"/><tp:taxon-name-part taxon-name-part-type="species"/><tp:taxon-name-part taxon-name-part-type="variety">minor</tp:taxon-name-part></tp:taxon-name></italic>, una piccola <italic><tp:taxon-name><tp:taxon-name-part taxon-name-part-type="genus">Rhodocybe</tp:taxon-name-part></tp:taxon-name></italic> di Fries dimenticata. Rivista di Micologia 57(4): 301–314.</mixed-citation></ref><ref id="B47"><mixed-citation xmlns:xlink="http://www.w3.org/1999/xlink" xlink:type="simple">Papetti C (2024) <italic><tp:taxon-name><tp:taxon-name-part taxon-name-part-type="genus">Rhodophana</tp:taxon-name-part> <tp:taxon-name-part taxon-name-part-type="species">almae</tp:taxon-name-part></tp:taxon-name></italic>-<italic>lunae</italic> una nuova specie del gruppo di <italic><tp:taxon-name><tp:taxon-name-part taxon-name-part-type="genus">Rhodophana</tp:taxon-name-part> <tp:taxon-name-part taxon-name-part-type="species">nitellina</tp:taxon-name-part></tp:taxon-name></italic>. Rivista di Micologia 66(3): 195–208.</mixed-citation></ref><ref id="B71"><mixed-citation xmlns:xlink="http://www.w3.org/1999/xlink" xlink:type="simple">Xu JZ, Jiang Y, Wang TT, Zhang D, Li XB, Hosen MI (2023) Morphological characteristics and phylogenetic analyses revealed four new species of <italic><tp:taxon-name><tp:taxon-name-part taxon-name-part-type="order">Agaricales</tp:taxon-name-part></tp:taxon-name></italic> from China. Frontiers in Microbiology 14: е1118525. <ext-link xlink:href="10.3389/fmicb.2023.1118525" ext-link-type="doi" xlink:type="simple">https://doi.org/10.3389/fmicb.2023.1118525</ext-link></mixed-citation></ref></ref-list></tp:taxon-treatment>
