# Supplementary material for: Seven new species of the Rhodocybe– Clitopilus clade (Entolomataceae, Agaricales) from Northeast China
Source: MycoKeys. 2026 May 21;132:273–306. doi: 10.3897/mycokeys.132.181204 (PMC13220051; doi:10.3897/mycokeys.132.181204)
Supplement: Supplementary material 1 — Sequeneces information used in the phylogenetic analysis [file mycokeys-132-273-s001.xlsx]

## Sheet: Sheet1
Species	Specimen voucher	Genbank accession number				Locality	References
		ITS	nrLSU	rpb2	tef1-α
C. albominimus	ISB-SP-0025 Holotype	PQ166693	PQ166690	PV199038	–	Pakistan	Asif et al. 2025
C. cf. kamaka	KA12-0364	KR673433	–	–	–	South Korea	Kim et al. 2015
C. cf. scyphoides	KUN-HKAS 104511	MN061329	MN065720	MN148157	MN166268	China	Jian et al. 2023
C. cretoalbus	SKP 102 Holotype	ON117610	ON229505	–	–	Pakistan	Izhar et al. 2023
C. fraxinicola	FJAU75563 Holotype	PX474882	PX482115	PX585213	PX585226	China	This study
C. fraxinicola	FJAU75565	PX475708	PX482117	–	PX585227	China	This study
C. giovanellae	S.F.14368	EF413030	EF413027	–	–	Italy	Moreno et al. 2007
C. hobsonii	DLL9643	–	–	KC816914	–	Australia	Kluting et al. 2014
“C. hobsonii”	DLL 9586	–	KJ021698	KC816912	KC816828	Australia	Kluting et al. 2014
C. inops	ISB-AG-0121 Holotype	PQ166696	PQ166701	PV199036	–	Pakistan	Asif et al. 2025
C. kamaka	PDD 96106	NR_137867	–	–	–	New Zealand	Cooper 2014
C. parasiticus	KUN-HKAS 145335	PQ793168	PQ781612	PQ788397	PQ788404	China	Jian et al. 2025
C. pirosylvanus	ISB-SP-0036 Holotype	PQ166707	PQ166705	–	–	Pakistan	Asif et al. 2025
C. scyphoides	CBS 127.47	MH856181	MH867707	–	–	France	Vu et al. 2019
C. sp.	RA716-5	OR717331	–	–	–	USA	Direct Submission
C. sp.	KUN-HKAS 104512	MN061330	MN065721	MN148158	MN166269	China	Jian et al. 2020a
C. stanglianus	N. Dam 05094	–	GQ289218	GQ289285	–	Svizzera	Co-David et al. 2009
C. subscyphoides	GDGM 73056	ON963954	ON963948	ON959187	ON959191	China	Jian et al. 2023
C. subscyphoides	CAL 1326	MF927542	MF946580	MF946581	–	India	Raj et al. 2018
C. velutinus	ANGE 535	MN784991	–	MN893321	MN893331	Dominican Republic	Baroni et al. 2020
C. zoysiae	HKAS147744 Holotype	PV620874	PV616939	PV642287	PV642305	China	Yang et al. 2025
Clitocybe nebularis	KUN-HKAS 105556	OP626917	OP646343	OP899604	OP558040	China	He et al. 2023
Clp. albida	HKAS 104519 Holotype	MN061335	MN065730	MN148167	MN166278	China	Jian et al. 2020b
Clp. hirneola	MEN 199956	KC710132	GQ289211	GQ289278	–	Italy	Co-David et al. 2009
Collybia tuberosa	HMJAU 44757	OP626980	OP646406	OP939960	OP672214	China	He et al. 2023
E. brunneicoeruleum	LE 302098 Holotype	MZ145170	–	–	–	Russia	Dima et al. 2021
E. coracis	O-F-256850 Holotype	MW934571	MW934251	–	–	Norway	Crous et al. 2021
E. subcaesiocinctum	SAAS133 Holotype	KY711236	KY972697	–	–	China	He et al. 2017
E. wuyishanense	HFJAU3571 Holotype	PQ584691	–	–	–	China	Chen et al. 2025
L. alachuana	FLAS:F-61088 Epitype	MH399861	–	–	–	USA	Direct Submission
L. alachuana	FLAS:F-71949-iNaturalist-183000711	OR664077	–	–	–	USA	Direct Submission
L. blancii	AMB:18360 Epitype	ON502686	ON502626	ON524537	ON524566	Italy	Vizzini et al. 2023b
L. blancii	AMB:18371	ON502687	ON502627	ON524538	ON524567	Italy	Vizzini et al. 2023b
L. borealichinensis	BJTC:FM1618	OL966942	OL966946	OL989912	–	China	Mao et al. 2022
L. borealichinensis	BJTC:FM1781 Holotype	OL966943	OL966957	OL989913	OL989917	China	Mao et al. 2022
L. colorata	BJTC:FM1891 Holotype	OL966944	OL966955	OL989914	OL989918	China	Mao et al. 2022
L. colorata	BJTC:FM1892	OL966945	OL966956	OL989915	OL989919	China	Mao et al. 2022
L. densifolia	JBSD125861 Epitype	OR994620	OR994669	PP001698	PP001699	Dominican Republic	Vizzini et al. 2023a
L. densifolia	ANGE-236	–	MK278305	–	–	Dominican Republic	Varga et al. 2019
L. fallax	AMB:18364 Epitype	ON502696	ON502634	ON524546	ON524573	Italy	Vizzini et al. 2023b
L. fallax	BR A. d. Haan 96-121 Holotype	OP002024	OP002025	OP021856	–	Belgium	Vizzini et al. 2023b
L. mundula	HMJAU:7274	–	MN065724	MN148161	MN166272	China	Jian et al. 2020b
L. mundula	ME Noordeloos 9867	–	GQ289213	GQ289280	–	Austria	Co-David et al. 2009
L. mundula	AMB:18368 Neotype	ON502699	ON502636	ON524548	–	Italy	Vizzini et al. 2023b
L. neofallax	HKAS 128149 Holotype	–	OR067882	OR077302	OR091165	China	Liu et al. 2024
L. neofallax	HKAS 128152	–	OR067883	OR077303	OR091166	China	Liu et al. 2024
L. nigrescens	AMB:18366 Epitype	ON502704	–	ON524553	ON524576	Italy	Vizzini et al. 2023b
L. nigrescens	AMB:18387	ON502705	ON502640	ON524554	–	Italy	Vizzini et al. 2023b
L. obscura	BRNM 666712	ON502710	ON502644	ON524558	–	Czech Republic	Vizzini et al. 2023b
L. obscura	PRM:899231	ON502711	ON502645	ON524559	–	Czech Republic	Vizzini et al. 2023b
L. orientalis	KUN- HKAS:78763 Holotype	–	MN065728	MN148165	MN166276	China	Jian et al. 2020b
L. orientalis	BJTC:FM1539	–	OL966947	OL989911	OL989921	China	Mao et al. 2022
L. popinalis	AMB:18369 Neotype	ON502715	ON502649	ON524563	–	Italy	Vizzini et al. 2023b
L. popinalis	O:F-253176b	ON502714	ON502648	ON524562	–	Norway	Vizzini et al. 2023b
L. solaris	LUG:19882 Holotype	ON922914	ON923666	ON934197	–	Switzerland	Vizzini et al. 2023b
L. sp.	OKM:25668	–	–	KC816937	KC816846	USA	Kluting et al. 2014
L. sp.	KUN-HKAS 77394	MZ675558	MZ675569	MZ681891	MZ681869	China	He and Yang 2022
L. termitophila	JBSD 127398 ANGE264	PP028782	PP028781	MN893319	–	Dominican Republic	Vizzini et al. 2024, Baroni et al. 2020
L. umbrinomarginata	MHHNU 20022-1	PP060629	PP059604	PP158701	PP158693	China	Xiao et al. 2024
L. umbrinomarginata	MHHNU 20022-2 Holotype	PP060630	PP059605	PP158702	PP158694	China	Xiao et al. 2024
L. variabilicolor	FJAU75569 Holotype	PX475731	PX482118	PX585214	PX585228	China	This study
L. variabilicolor	FJAU75570	PX475732	PX482119	–	PX585229	China	This study
R. alutacea	5726 TJB	–	–	KC816931	KC816842	USA	Kluting et al. 2014
R. asanii	KATO 3659 Holotype	KX834263	KX834264	–	–	Turkey	Seslİ and Vizzini 2017
R. asyae	KATO 3640 Holotype	KX834266	KX834267	–	–	Turkey	Seslİ and Vizzini 2017
R. aureicystidiata	PBM 1902	–	AY380407	AY337412	–	USA	Matheny 2005
R. brunnea	RR21.060	PV074066	–	–	–	Switzerland	Direct submission
R. brunneoaurantiaca	CAL 1825 Holotype	MW031906	MW031916	–	–	India	Dutta et al. 2021
R. brunnescens	TENN 056140	NR_119914	NG_058820	–	–	USA	Baroni et al. 2011
R. caelata	J. Parkin	–	–	KC816934		Canada	Kluting et al. 2014
R. caelata	6919 TJB	–	–	KC816933	KC816843	USA	Kluting et al. 2014
R. caelata	511	–	GQ289208	–	–	Germany	Co-David et al. 2009
R. caelata	TB6995	–	GU384625	GU384652	–	–	Baroni et al. 2011
R. collybioides	10417 TJB	–	–	KC816935	KC816844	Argentina	Kluting et al. 2014
R. dominicana	ANGE 464	–	–	MN893322	MN893332	Dominican Republic	Baroni et al. 2020
R. eburneolutea	FJAU75556 Holotype	PX475783	PX482128	PX585220	PX585238	China	This study
R. eburneolutea	FJAU75571	PX475784	PX482129	PX585221	–	China	This study
R. eburneolutea	FJAU75557	PX475785	PX482130	PX585222	PX585239	China	This study
R. formosa	1061015-6 Holotype	KU862856	–	KC816939	KC816849	Spain	Kluting et al. (2014)
R. fuliginea	E537	–	–	KC816940	KC816850	Australia	Kluting et al. 2014
R. fumanellii	MCVE 29550	MH399225	MH399226	–	–	Italy	Vizzini et al. 2018
R. fusipes	DLK 587 Holotype	MN306209	–	–	–	Brazil	Silva-Filho et al. 2020
R. galericulata	FJAU75558 Holotype	PX475781	PX482126	PX585218	PX585236	China	This study
R. galericulata	FJAU75559	PX475782	PX482127	PX585219	PX585237	China	This study
R. gemina	CBS 482.50	EF421110	AF223167	EF421019	KP255478	–	Baroni et al. 2011
R. griseoaurantia	CAL 1324	NR_154435	KX083574	KX083568	–	India	Hyde et al. 2016
R. griseonigrella	1081204	KU862859	–	–	–	Spain	Vizzini et al. 2016
R. hondensis	6103 TJB	–	–	KC816941	KC816851	USA	Kluting et al. 2014
R. incarnata	REH5369	MT254071	–	–	–	Venezuela	Silva-Filho et al. 2020
R. indica	CAL 1323	KX083569	NG_060166	KX083566	–	India	Hyde et al. 2016
R. jilinensis	FJAU75554 Holotype	PX475779	PX482124	PX585216	PX585234	China	This study
R. jilinensis	FJAU75555	PX475780	PX482125	PX585217	PX585235	China	This study
R. lateritia	E1589	–	–	KC816942	KC816852	Australia	Kluting et al. 2014
R. luteobrunnea	CAL 1322	NR_154434	NG_060167	KX083567	–	India	Hyde et al. 2016
R. luteocinnamomea	GUA241	–	–	KC816943	KC816853	UK	Kluting et al. 2014
R. matesina	MCVE 29262 Holotype	KY629961	KY629963	–	–	Italy	Crous et al. 2017
R. mellea	TJB 9805	MN784992	–	MN893325	–	Dominican Republic	Baroni et al. 2020
R. mellea	TJB 9823	MN784994	–	–	–	Brazil	Baroni et al. 2020
R. nuciolens	iN147673878	OR162504	–	–	–	USA	Direct submission
R. nuciolens	WTU-F-074620	OP828513	–	–	–	USA	Direct submission
R. nuciolens	TENN:076696	ON478246	–	–	–	USA	Direct submission
R. nuciolens	iN147466901	OR168848	–	–	–	USA	Direct submission
R. pakistanica	LAH37948	OR606544	OR606542	–	–	Pakistan	Khan and Khalid 2024
R. praesidentialis	MCVE 21991	EF679793	–	–	–	Italy	Consiglio et al. 2007
R. pruinosostipitata	MCA1492	–	GU384627	GU384653	–	Guyana	Baroni et al. 2011
R. pseudoalutacea	TJB 9507	–	–	MN893328	MN893336	Dominican Republic	Baroni et al. 2020
R. pseudopiperita	E1159	–	–	KC816979	KC816886	Australia	Kluting et al. 2014
R. roseiavellanea	PBM4056	MF686525	–	–	–	USA	Direct submission
R. rubrobrunnea	CAL 1387	KX951452	–	–	–	India	Crous et al. 2016
R. sp.	AD5 (TENN)	MF773647	–	–	–	USA	Direct submission
R. sp.	KUN-HKAS 89081	MZ675559	MZ675570	MZ681892	MZ681870	China	He and Yang 2022
R. sp.	Buyck 99.152	–	MK278564	–	–	Madagascar	Varga et al. 2019
R. sp.	DLL9846	–	–	KC816985	KC816892	Australia	Kluting et al. 2014
R. sp.	DLL10032	–	–	KC816991	KC816898	Australia	Kluting et al. 2014
R. sp.	DLL9957	–	–	KC816989	KC816896	Australia	Kluting et al. 2014
R. sp.	CA03	PQ847620	–	–	–	USA	Direct Submission
R. sp.	CA05	PP975548	–	–	–	USA	Direct Submission
R. spongiosa	MCA2129	–	GU384628	GU384657	–		Baroni et al. 2011
R. subasyae	FJAU75560	PX482137	PX482131	PX585223	PX585240	China	This study
R. subasyae	HMJAU56921-1 Holotype	MW298803	–	–	–	China	Sun and Bau 2023
R. subnuciolens	FJAU75551	–	–	–	PX585231	China	This study
R. subnuciolens	FJAU75552	–	–	–	PX585232	China	This study
R. subnuciolens	FJAU75553 Holotype	–	–	PX585215	PX585233	China	This study
R. zijinshanensis	KUN-HKAS 145338 Holotype	PQ793171	PQ781615	PQ788400	PQ788406	China	Jian et al. 2025
Rho. aershanensis	HMJU 760	OQ123823	OP919536	OP948886	–	China	Xu et al. 2023
Rho. aershanensis	HMJU 812	OQ123821	OP919537	OP948888	–	China	Xu et al. 2023
Rho. almae-lunae	EMB 2270/14	PP069007	PP069006	PP623035	–	Italia	Carlo Papetti 2023
Rho. almae-lunae	AMB 20507 Holotype	PP622357	PP622358	PP623036	PP623037	Italia	Carlo Papetti 2023
Rho. corylina	PC:GE 19.017	MW604812	–	–	–	Francia	Bart Buyck et al. 2021
Rho. corylina	AMB 18726	MW604813	–	–	–	Italia	Bart Buyck et al. 2021
Rho. flavipes	Hama 434 COFC-F 5029	–	–	KC816984	KC816891	Niger	Daniels et al. 2017
Rho. griseobrunnea	LUG 19799	NR_173192	MT580803	MT580118	MT580119	Francia	Musumeci 2019
Rho. guandishanense	BJTC:FM0955 Holotype	–	–	MT558556	MT558559	China	Yang and Fan 2020
Rho. guandishanense	HSA 340	–	–	MT558557	MT558560	China	Yang and Fan 2020
Rho. hongshiensis	FJAU75561 Holotype	PX475806	PX482132	PX585224	PX585241	China	This study
Rho. hongshiensis	FJAU75562	PX475807	PX482133	PX585225	PX585242	China	This study
Rho. melleopallens	K(M) 143160	–	–	KC816945	KC816855	Regno Unito	Kluting et al. 2014
Rho. melleopallens	O-F 172919	–	–	KC816946	KC816856	Norvegia	Kluting et al. 2014
Rho. nitellina	O-F293352 HH74/10	–	–	KC816958	–	Norvegia	Kluting et al. 2014
Rho. nitellina	O-F285851 I-LF08-48	–	–	KC816956	–	Norvegia	Kluting et al. 2014
Rho. nitellina	CORT:MC3-CAR	–	–	KC816955	–	Italia	Kluting et al. 2014
Rho. qinghaiensis	HMJU 380	OP919468	OP919476	OP948883	–	China	Xu et al. 2023
Rho. qinghaiensis	HMJU 5191	OQ123822	OP919551	OP948890	–	China	Xu et al. 2023
Rho. rubrodisca	LAH38133	PP357038	PP390066	–	–	Pakistan	Crous et al. 2024
Rho. rubrodisca	LAH38134	PP357039	PP390067	–	–	Pakistan	Crous et al. 2024
Rho. sp.	CORT:6167 TJB	–	–	KC816983	KC816890	USA	Kluting et al. 2014
Rho. sp.	HAY-F-000562	OR859384	–	–	–	USA	Direct Submission
Rho. sp.	HAY-F-004670	OR778346	–	–	–	USA	Direct Submission
Rho. sp.	KUN-HKAS 115927	MZ855877	MZ853563	MZ852826	MZ852802	China	He and Yang 2022
Rho. sp.	TENN:076381	ON503054	–	–	–	USA	Direct Submission
Rho. sp.	TENN:076379	ON503056	–	–	–	USA	Direct Submission
Rho. sp.	S.D. Russell ONT iNaturalist # 129762706	OP470552	–	–	–	USA	Direct Submission
Rho. sp.	HAY-F-000939	OR731988	–	–	–	USA	Direct Submission
Rho. squamulosa	CAL:1262	NR_155719	KT180330	KT180331	–	India	Raj et al. 2016
Rho. stangliana	KUN-HKAS 115926	MZ855876	MZ853562	MZ852825	MZ852801	China	He and Yang 2022
Rho. stangliana	KR-M-0032758	OL771998	–	–	–	Germania	Direct Submission
Rho. thailandica	MFLU24-0137 Holotype	PP998511	PV262532	PV268351	PV268354	Thailand	Lei et al. 2025
Rho. thailandica	MFLU24-0136	PP998512	PV262533	PV268352	PV268353	Thailand	Lei et al. 2025
